# Supplementary material for: Profiling the Onco-metabolic Nexus and Improving Cancer Risk Prediction Performance: A Large-scale Cohort and Genome-Wide Pleiotropic Analysis
Source: Cancer Res Commun. 2026 May 8;6(5):1071–82. doi: 10.1158/2767-9764.CRC-26-0099 (PMC13153864; doi:10.1158/2767-9764.CRC-26-0099)
Supplement: Supplementary Table S1 — Description of UKBB cohort data for cohort analysis. [file crc-26-0099_supplementary_table_s1_suppst1.xlsx]

## Sheet: Sheet1
Supplementary Table S1. Description of UKBB cohort data for cohort analysis.
Catagory	Trait	Abbreviation	Male/Female (ratio)	case	control	N total
Cardiovascular Diseases	Major coronary heart disease event	CIHD	89,527/100,964 (84.71%)	19086	171423	190491
Cardiovascular Diseases	STROKE	Stroke	89,527/100,964 (84.71%)	3903	186588	190491
Type II diabetes	Type 2 diabetes, definitions combined	T2D	89,527/100,964 (84.71%)	15911	174580	190491
Adiposity	Body-mass index, inverse-rank normalized	BMI	89,527/100,964 (84.71%)			190491
Adiposity	Waist-hip ratio	WHR	89,527/100,964 (84.71%)			190491
Adiposity	Body fat percentage	BFP	89,527/100,964 (84.71%)			190491
Lipids	High density lipoprotein cholesterol	HDL-C	89,527/100,964 (84.71%)			190491
Lipids	Low density lipoprotein cholesterol	LDL-C	89,527/100,964 (84.71%)			190491
Lipids	Total cholesterol	TC	89,527/100,964 (84.71%)			190491
Lipids	Triglycerides	TG	89,527/100,964 (84.71%)			190491
Glycemic traits	HbA1c	HbA1c	89,527/100,964 (84.71%)			190491
Glycemic traits	Glucose	Glucose	89,527/100,964 (84.71%)			190491
Liver enzymes	Alanine Transaminase	ALT	89,527/100,964 (84.71%)			190491
Liver enzymes	Alkaline Phosphatase	ALP	89,527/100,964 (84.71%)			190491
Liver enzymes	gamma-Glutamyltransferase	GGT	89,527/100,964 (84.71%)			190491
Metabolic markers	Uric acids	Urate	89,527/100,964 (84.71%)			190491
Cancer	Breast cancer	BC	89,527/100,964 (84.71%)	3571	186920	190491
Cancer	colorectal cancer	CRC	89,527/100,964 (84.71%)	2441	188250	190491
Cancer	malignant melanoma	MM	89,527/100,964 (84.71%)	1095	189396	190491
Cancer	Lung Cancer	LC	89,527/100,964 (84.71%)	1658	188833	190491
Cancer	Lymphoma	Lymphoma	89,527/100,964 (84.71%)	898	189593	190491
Cancer	Kidney cancer	KC	89,527/100,964 (84.71%)	544	189947	190491
Cancer	Prostate cancer	PC	89,527/100,964 (84.71%)	4277	186214	190491
Cancer	Cervicial cancer	CVC	89,527/100,964 (84.71%)	47	190444	190491
Cancer	Uterine cancer	UC	89,527/100,964 (84.71%)	8	190483	190491
Cancer	Bladder cancer	BLC	89,527/100,964 (84.71%)	437	190054	190491
Cancer	Head and neck cancer	HNC	89,527/100,964 (84.71%)	399	190092	190491
Cancer	Stomach cancer	SC	89,527/100,964 (84.71%)	272	190219	190491
Cancer	Ovary cancer	OC	89,527/100,964 (84.71%)	415	190076	190491
Cancer	Pan cancer	PanC	89,527/100,964 (84.71%)	29905	160586	190491
Cancer	Liver cancer	LIC	89,527/100,964 (84.71%)	283	190208	190491
