# Supplementary material for: Profiling the Onco-metabolic Nexus and Improving Cancer Risk Prediction Performance: A Large-scale Cohort and Genome-Wide Pleiotropic Analysis
Source: Cancer Res Commun. 2026 May 8;6(5):1071–82. doi: 10.1158/2767-9764.CRC-26-0099 (PMC13153864; doi:10.1158/2767-9764.CRC-26-0099)
Supplement: Supplementary Table S2 — Description of UKBB cohort data for PGS analysis. [file crc-26-0099_supplementary_table_s2_suppst2.xlsx]

## Sheet: Sheet1
Supplementary Table S2. Description of UKBB cohort data for PGS analysis.
Catagory	Trait	Abbreviation	Male/Female (ratio)	case	control	N total
Cardiovascular Diseases	Major coronary heart disease event	CIHD	57,704/63,366 (91.06%)	19086	171423	121070
Cardiovascular Diseases	STROKE	Stroke	57,704/63,366 (91.06%)	3903	186588	121070
Type II diabetes	Type 2 diabetes, definitions combined	T2D	57,704/63,366 (91.06%)	15911	174580	121070
Adiposity	Body-mass index, inverse-rank normalized	BMI	57,704/63,366 (91.06%)			121070
Adiposity	Waist-hip ratio	WHR	57,704/63,366 (91.06%)			121070
Adiposity	Body fat percentage	BFP	57,704/63,366 (91.06%)			121070
Lipids	High density lipoprotein cholesterol	HDL-C	57,704/63,366 (91.06%)			121070
Lipids	Low density lipoprotein cholesterol	LDL-C	57,704/63,366 (91.06%)			121070
Lipids	Total cholesterol	TC	57,704/63,366 (91.06%)			121070
Lipids	Triglycerides	TG	57,704/63,366 (91.06%)			121070
Glycemic traits	HbA1c	HbA1c	57,704/63,366 (91.06%)			121070
Glycemic traits	Glucose	Glucose	57,704/63,366 (91.06%)			121070
Liver enzymes	Alanine Transaminase	ALT	57,704/63,366 (91.06%)			121070
Liver enzymes	Alkaline Phosphatase	ALP	57,704/63,366 (91.06%)			121070
Liver enzymes	gamma-Glutamyltransferase	GGT	57,704/63,366 (91.06%)			121070
Metabolic markers	Uric acids	Urate	57,704/63,366 (91.06%)			121070
Cancer	Breast cancer	BC	57,704/63,366 (91.06%)	2289	118781	121070
Cancer	colorectal cancer	CRC	57,704/63,366 (91.06%)	1478	119592	121070
Cancer	malignant melanoma	MM	57,704/63,366 (91.06%)	734	120336	121070
Cancer	Lung Cancer	LC	57,704/63,366 (91.06%)	1034	120036	121070
Cancer	Lymphoma	Lymphoma	57,704/63,366 (91.06%)	585	120485	121070
Cancer	Kidney cancer	KC	57,704/63,366 (91.06%)	382	120688	121070
Cancer	Prostate cancer	PC	57,704/63,366 (91.06%)	2772	118298	121070
Cancer	Cervicial cancer	CVC	57,704/63,366 (91.06%)	22	121048	121070
Cancer	Uterine cancer	UC	57,704/63,366 (91.06%)	6	121064	121070
Cancer	Bladder cancer	BLC	57,704/63,366 (91.06%)	290	120780	121070
Cancer	Head and neck cancer	HNC	57,704/63,366 (91.06%)	262	120808	121070
Cancer	Stomach cancer	SC	57,704/63,366 (91.06%)	164	120906	121070
Cancer	Ovary cancer	OC	57,704/63,366 (91.06%)	282	120788	121070
Cancer	Pan cancer	PanC	57,704/63,366 (91.06%)	19502	101568	121070
Cancer	Liver cancer	LIC	57,704/63,366 (91.06%)	183	120887	121070
