# Supplementary material for: Profiling the Onco-metabolic Nexus and Improving Cancer Risk Prediction Performance: A Large-scale Cohort and Genome-Wide Pleiotropic Analysis
Source: Cancer Res Commun. 2026 May 8;6(5):1071–82. doi: 10.1158/2767-9764.CRC-26-0099 (PMC13153864; doi:10.1158/2767-9764.CRC-26-0099)
Supplement: Supplementary Table S3 — Summary of 31 GWAS without UKBB individuals summary statistics. [file crc-26-0099_supplementary_table_s3_suppst3.xlsx]

## Sheet: Sheet1
Supplementary Table S3. Summary of 31 GWAS without UKBB individuals summary statistics.
Catagory	Trait	Abbreviation	case	control	N total	Database
Cardiovascular Diseases	Major coronary heart disease event	CIHD	56650	443698	500348	FinnGen
Cardiovascular Diseases	STROKE	Stroke	53492	360342	413834	FinnGen
Type II diabetes	Type 2 diabetes, definitions combined	T2D	82878	403489	486367	FinnGen
Adiposity	Body-mass index, inverse-rank normalized	BMI			500348	FinnGen
Adiposity	Waist-hip ratio	WHR			190803	GIANT(Meta-analysis identifies 13 new loci associated with waist-hip ratio and reveals sexual dimorphism in the genetic basis of fat distribution.)
Adiposity	Body fat percentage	BFP			155961	meta(30593698)
Lipids	High density lipoprotein cholesterol	HDL-C			187167	meta(Biological, clinical and population relevance of 95 loci for blood lipids)
Lipids	Low density lipoprotein cholesterol	LDL-C			173082	meta(Biological, clinical and population relevance of 95 loci for blood lipids)
Lipids	Total cholesterol	TC			187365	meta(Biological, clinical and population relevance of 95 loci for blood lipids)
Lipids	Triglycerides	TG			177861	meta(Biological, clinical and population relevance of 95 loci for blood lipids)
Glycemic traits	HbA1c	HbA1c			146806	meta analysis(The Trans-Ancestral Genomic Architecture of Glycaemic Traits.)
Glycemic traits	Glucose	Glucose			200622	meta analysis(The Trans-Ancestral Genomic Architecture of Glycaemic Traits.)
Liver enzymes	Alanine Transaminase	ALT			9731	UKHLS(28887542)
Liver enzymes	Alkaline Phosphatase	ALP			9733	UKHLS(28887542)
Liver enzymes	gamma-Glutamyltransferase	GGT			9747	UKHLS(28887542)
Metabolic markers	Uric acids	Urate			288649	CKDGen Consortium
Cancer	Breast cancer	BC	24270	222078	246348	FinnGen
Cancer	colorectal cancer	CRC	11790	378749	390539	FinnGen
Cancer	malignant melanoma	MM	6925	378368	385293	FinnGen
Cancer	Lung Cancer	LC	9639	378749	388388	FinnGen
Cancer	Lymphoma	Lymphoma	5225	378749	383974	FinnGen
Cancer	Kidney cancer	KC	3926	378749	382675	FinnGen
Cancer	Prostate cancer	PC	20368	156671	177039	FinnGen
Cancer	Cervicial cancer	CVC	878	222078	222956	FinnGen
Cancer	Uterine cancer	UC	12906	108979	121885	30093612
Cancer	Bladder cancer	BLC	4852	378749	383601	FinnGen
Cancer	Head and neck cancer	HNC	3942	378749	382691	FinnGen
Cancer	Stomach cancer	SC	2296	378749	381045	FinnGen
Cancer	Ovary cancer	OC	2339	222078	224417	FinnGen
Cancer	Pan cancer	PanC	121495	378749	500244	FinnGen
Cancer	Liver cancer	LIC	947	378749	379696	FinnGen
