# Supplementary material for: Profiling the Onco-metabolic Nexus and Improving Cancer Risk Prediction Performance: A Large-scale Cohort and Genome-Wide Pleiotropic Analysis
Source: Cancer Res Commun. 2026 May 8;6(5):1071–82. doi: 10.1158/2767-9764.CRC-26-0099 (PMC13153864; doi:10.1158/2767-9764.CRC-26-0099)
Supplement: Supplementary Table S4 — Heritability of 31 GWAS without UKBB individuals summary statistics. [file crc-26-0099_supplementary_table_s4_suppst4.xlsx]

## Sheet: Sheet1
Supplementary Table S4. Heritability of 31 GWAS without UKBB individuals summary statistics.
Catagory	Trait	Abbreviation	h2	intercept	lambda GC	Ratio
Cardiovascular Diseases	Major coronary heart disease event	CIHD	0.0402	1.1767	1.4139	0.3107
Cardiovascular Diseases	STROKE	Stroke	0.0243	1.0757	1.2365	0.2766
Type II diabetes	Type 2 diabetes, definitions combined	T2D	0.0947	1.3706	1.9136	0.2961
Adiposity	Body-mass index, inverse-rank normalized	BMI	0.163	1.4888	2.5262	0.236
Adiposity	Waist-hip ratio	WHR	0.0612	0.8691	0.9986	< 0
Adiposity	Body fat percentage	BFP	0.1993	1.5035	1.5035	0.0801
Lipids	High density lipoprotein cholesterol	HDL-C	0.0882	0.8786	1.0165	< 0
Lipids	Low density lipoprotein cholesterol	LDL-C	0.0864	0.906	1.0105	< 0
Lipids	Total cholesterol	TC	0.0916	0.8948	1.0105	< 0
Lipids	Triglycerides	TG	0.0931	0.8743	1.0016	< 0
Glycemic traits	HbA1c	HbA1c	0.1111	0.984	1.127	< 0
Glycemic traits	Glucose	Glucose	0.084	0.9906	1.1396	< 0
Liver enzymes	Alanine Transaminase	ALT	-0.0571	1.0164	1.0016	3.0063
Liver enzymes	Alkaline Phosphatase	ALP	-0.0079	0.9873	0.978	NA
Liver enzymes	gamma-Glutamyltransferase	GGT	-0.0023	1.0055	0.9986	1.0864
Metabolic markers	Uric acids	Urate	0.1081	0.985	1.2932	< 0
Cancer	Breast cancer	BC	0.0514	1.1335	1.2597	0.3535
Cancer	colorectal cancer	CRC	0.0148	1.0703	1.1651	0.3843
Cancer	malignant melanoma	MM	0.0135	1.0513	1.1082	0.3339
Cancer	Lung Cancer	LC	0.0131	1.0615	1.1428	0.3793
Cancer	Lymphoma	Lymphoma	0.0036	1.0331	1.0496	0.5521
Cancer	Kidney cancer	KC	0.0045	1.0351	1.0649	0.5026
Cancer	Prostate cancer	PC	0.078	1.1334	1.2332	0.3417
Cancer	Cervicial cancer	CVC	0.0008	1.0023	0.9986	0.4121
Cancer	Uterine cancer	UC	0.0298	1.0552	1.1082	0.4403
Cancer	Bladder cancer	BLC	0.0061	1.0402	1.071	0.4705
Cancer	Head and neck cancer	HNC	0.0035	1.0128	1.0375	0.3298
Cancer	Stomach cancer	SC	0.0019	1.0164	1.0255	0.5296
Cancer	Ovary cancer	OC	0.0059	1.0174	1.0345	0.4048
Cancer	Pan cancer	PanC	0.0217	1.1178	1.2498	0.3599
Cancer	Liver cancer	LIC	0.002	1.0078	1.0195	0.3451
