# Supplementary material for: Profiling the Onco-metabolic Nexus and Improving Cancer Risk Prediction Performance: A Large-scale Cohort and Genome-Wide Pleiotropic Analysis
Source: Cancer Res Commun. 2026 May 8;6(5):1071–82. doi: 10.1158/2767-9764.CRC-26-0099 (PMC13153864; doi:10.1158/2767-9764.CRC-26-0099)
Supplement: Supplementary Table S5 — Cox regression HRs of cohort analysis. [file crc-26-0099_supplementary_table_s5_suppst5.xlsx]

## Sheet: Sheet1
Supplementary Table S5. Cox regression HRs of cohort analysis.
outcome	exposure	beta	se	HR	lowCI	highCI	Z	P
crc	TC	-0.00852796	0.0227713942265334	0.991508299630266	0.948228385317834	1.03676363569962	-0.374503	0.708029967488632
crc	TG	0.0982331911780143	0.035596004610719	1.10322001629053	1.02887402239465	1.18293821969705	2.75966902050668	0.00578599481788206
crc	HDL	-0.0135771	0.0719320309605645	0.986514666866236	0.856788770094055	1.13588228734063	-0.188749	0.850289685458258
crc	LDL	-0.0122813	0.0477673076303329	0.987793835246761	0.899509922303299	1.08474252118645	-0.257106	0.797096777945779
crc	WHR	0.292508751189116	0.043403842964486	1.33978446121978	1.23052046108377	1.45875055254671	6.73923623372367	1.59221351390334e-11
crc	Glucose	0.033769445676607	0.0149684341967204	1.03434610626883	1.00444114744451	1.06514141746927	2.25604396777893	0.0240678776999626
crc	HbA1c	0.000530862883735777	0.00309023235625357	1.00053100381637	0.994489247676871	1.00660946504579	0.17178736824158	0.863604696574956
crc	Urate	0.000497367985508167	0.000303074431367353	1.00049749169347	0.999903346771252	1.00109198965801	1.64107537301724	0.100781770128295
crc	LFP_left	0.00777878117626045	0.0041824073995034	1.00780911449563	0.999581350331473	1.01610460311575	1.85988126770818	0.0629023261545713
crc	LFP_right	0.00829461970919794	0.00393054211635795	1.00832911537745	1.00059093169252	1.01612714318533	2.11029915559937	0.0348325962880915
crc	AFP_right	0.00429492498678826	0.0030384134748995	1.0043041613956	0.998341012220086	1.01030292880943	1.41354197585973	0.15749642832825
crc	AFP_left	0.0047847273671219	0.00298716285144994	1.00479619245359	0.998930460543752	1.0106963680131	1.60176314619052	0.109207995497288
crc	BFP	0.00728818189515773	0.00350295829758026	1.00731480533234	1.00042247284843	1.01425462200255	2.08057912085114	0.0374724466412901
crc	ALT	-0.00209289	0.0016843656235682	0.99790929864934	0.994620276283022	1.00120919719462	-1.24254	0.214037773525768
crc	ALP	0.000834400683308355	0.000797676141006438	1.0008347488924	0.999271221135346	1.00240072305139	1.04603941426101	0.295542835372046
crc	GGT	0.000130034252536125	0.000482961180698	1.00013004270736	0.999183763640647	1.00107721794963	0.26924369438594	0.787742158020119
crc	T2D	0.0898609973437909	0.0684254025675202	1.0940222011436	0.956712078040117	1.25103947579191	1.31326954569421	0.189092136747617
crc	CIHD	-0.542457	0.0763541491539318	0.581318299348996	0.500518380277986	0.675161949038361	-7.10448	1.20772982818257e-12
crc	Stroke	-0.0837255	0.131419742644658	0.919683693126664	0.71083981106344	1.18988565671038	-0.637084	0.524069809966954
crc	BMI	0.0101377733510413	0.0045495764624187	1.01018933466698	1.00122134872432	1.01923764727464	2.2282894759069	0.0258612176810213
mm	TC	0.0467457230076484	0.0326323208259596	1.0478555296488	0.98293368219949	1.11706540420773	1.43249765338361	0.152001449206908
mm	TG	-0.0286179	0.0530380054569371	0.971787725925908	0.875839540269139	1.0782470313798	-0.539573	0.589491389838732
mm	HDL	0.169190330864337	0.10014604417751	1.18434553498272	0.973267885353783	1.44120068826029	1.68943598575342	0.0911359096713477
mm	LDL	0.0794936916609223	0.0681301855626737	1.08273872922486	0.94739281537251	1.23742035694297	1.16679106337961	0.243294756850521
mm	WHR	-0.0824197	0.0611438883686647	0.920885405995737	0.816881126157102	1.03813138022342	-1.34796	0.177670416274835
mm	Glucose	-0.0510051	0.029201598810013	0.950273802969467	0.897411961983408	1.00624945829143	-1.74666	0.0806971786474555
mm	HbA1c	-0.0165301	0.00566418142394209	0.98360574374252	0.972746344781905	0.99458637322373	-2.91836	0.00351876122395885
mm	Urate	9.17832144525527e-05	0.000443014704352272	1.00009178742666	0.999223775811906	1.00096055307087	0.207178708857414	0.835870294449208
mm	LFP_left	-0.0109792	0.00594831164089925	0.989080803291517	0.977616375978749	1.00067967300607	-1.84578	0.0649247900924253
mm	LFP_right	-0.010695	0.00563533481744492	0.989362	0.978494353476169	1.00035031107478	-1.89785	0.0577161641603082
mm	AFP_right	-0.00566525	0.00423192011025785	0.994350770118372	0.986137175778407	1.00263277596704	-1.33869	0.180670227813779
mm	AFP_left	-0.00504853	0.00418264385818195	0.994964190513062	0.986840835082426	1.00315441478527	-1.20702	0.227424707359222
mm	BFP	-0.00485639	0.00489362615396675	0.995155384717143	0.985655974276483	1.0047463471811	-0.992391	0.321007034955488
mm	ALT	-0.00234744	0.00239652421473202	0.99765531162659	0.992980126313394	1.0023525088181	-0.979519	0.327323511136993
mm	ALP	-0.00351291	0.00135218482415373	0.996493252978584	0.993855761185308	0.999137744140613	-2.59795	0.0093781844178802
mm	GGT	-0.000677447	0.000808753095713931	0.999322782879094	0.997739955152244	1.00090812162457	-0.837643	0.40223111936749
mm	T2D	-0.530326	0.134720240565315	0.588413043056531	0.451862298446687	0.766228805610116	-3.9365	8.26788847968099e-05
mm	CIHD	-0.52566	0.118143337646469	0.591164843650416	0.46896772994589	0.745202388250772	-4.44934	8.6132874328001e-06
mm	Stroke	0.061990301752472	0.192449028559053	1.06395202620789	0.729635784838228	1.55145065194802	0.322112832767302	0.747367216836556
mm	BMI	-0.00684108	0.00665374969280109	0.993182262612934	0.980313918380443	1.00621952649471	-1.02815	0.303877041136844
lc	TC	-0.178231	0.0268784343786031	0.836749228400194	0.79380884791953	0.882012430402258	-6.631	3.3342337346574e-11
lc	TG	0.0929949223261911	0.0416619184284594	1.09745616272952	1.01140207594378	1.19083207139863	2.23213250455279	0.0256062067000552
lc	HDL	-0.411952	0.0868112392966434	0.662356255828173	0.558722838165708	0.785211879068741	-4.74537	2.0812239079901e-06
lc	LDL	-0.353478	0.0568813834954854	0.702241623614485	0.628156931602121	0.785063848103914	-6.2143	5.15553382108922e-10
lc	WHR	0.337564824989129	0.0509247217656827	1.40153045964404	1.26839506167983	1.54864023730002	6.6287	3.38650564013331e-11
lc	Glucose	0.023599707707935	0.0181966200305867	1.02388038442361	0.98800683074168	1.06105647146232	1.29692809259446	0.194655929486878
lc	HbA1c	0.0103178762591839	0.00132424225711104	1.0103712890887	1.00775225577039	1.01299712897626	7.7915322545992	6.62014084477884e-15
lc	Urate	-1.43249e-05	0.00035460779980915	0.99998567522477	0.999290895368149	1.00068093814298	-0.0403964	0.967777101851635
lc	LFP_left	0.00936516695227619	0.0048855249972558	1.00940915734685	0.999789560103237	1.0191213107191	1.91692130478027	0.0552479300183023
lc	LFP_right	0.0138570420399272	0.00459254791374997	1.01395349585355	1.00486745589207	1.02312169204539	3.01728850741863	0.00255046943429437
lc	AFP_right	0.00130073574508531	0.00349877678843728	1.00130158206873	0.994458544065329	1.00819170817792	0.371768713392625	0.710065059808341
lc	AFP_left	0.00153446301300985	0.00345476763871092	1.00153564090378	0.994776806999823	1.00834039650134	0.44415809498042	0.656928286772696
lc	BFP	0.00606213489888319	0.00408474809654392	1.00608054682504	0.99805791691821	1.01416766456322	1.48409026838456	0.13778497459928
lc	ALT	-0.00629206	0.00221839820622461	0.993727695871408	0.98941628766924	0.998057891151287	-2.83631	0.00456385972844374
lc	ALP	0.00490403567091749	0.000416743219709345	1.00491608013463	1.00409558303108	1.0057372477077	11.7675235948356	5.73843636447488e-32
lc	GGT	0.00235311424173851	0.000326495975077583	1.00235588498792	1.00171465046548	1.00299752998825	7.20717687616014	5.71237835810916e-13
lc	T2D	0.216115412268234	0.0750313708535959	1.2412456257074	1.07149398832721	1.4378901982857	2.88033404973937	0.00397254021543592
lc	CIHD	0.269125995790348	0.0663028430409197	1.3088200364731	1.14932225300521	1.49045220641498	4.05904156514454	4.92745430795533e-05
lc	Stroke	0.487258601839237	0.114071064528556	1.62784751931469	1.30171069074067	2.03569623034379	4.27153550160179	1.94131613894557e-05
lc	BMI	-0.00756265	0.00552686217817192	0.99246587844129	0.981772864476422	1.00327535574691	-1.36834	0.171204553505779
lym	TC	-0.184778	0.0367597801176774	0.831289009860231	0.773502073741059	0.893393103100768	-5.02663	4.99177998328278e-07
lym	TG	-0.149375	0.0611022306128458	0.861246298413866	0.764040006553613	0.970819826408577	-2.44467	0.0144984967730485
lym	HDL	-0.430627	0.118490345474608	0.650101618223669	0.515371298714737	0.820053648837291	-3.63428	0.000278762565323595
lym	LDL	-0.369053	0.0776172406180815	0.691388431514133	0.593817482580762	0.804991394248082	-4.75479	1.98655280937806e-06
lym	WHR	0.158468133363772	0.0679196371601756	1.17171458502782	1.02566957634152	1.33855493078385	2.33317108261423	0.0196391679088778
lym	Glucose	-0.0324701	0.0297803461657381	0.968051353047105	0.913164151574199	1.02623763812982	-1.09032	0.27557168452487
lym	HbA1c	-0.00887366	0.00564700841733267	0.991165591773821	0.980255723044772	1.00219688314074	-1.57139	0.116091659019184
lym	Urate	0.000357294857949167	0.000481865273907266	1.00035735869536	0.999413011266424	1.00130259844014	0.741482894278719	0.458400699700066
lym	LFP_left	-0.00636089	0.00663262860739933	0.993659296853681	0.980825374550149	1.00666114870509	-0.95903	0.337543558403951
lym	LFP_right	-0.0071524	0.00626875639162698	0.99287311480834	0.980748556939441	1.00514756318942	-1.14096	0.253886405819704
lym	AFP_right	-0.00268386	0.00474546698495922	0.997319733870083	0.988086554042892	1.00663919319311	-0.565564	0.571690322975533
lym	AFP_left	-0.00243179	0.00468488405324431	0.997571164785814	0.988453021673124	1.00677341966912	-0.519071	0.603710907689894
lym	BFP	-0.00324184	0.00548327291696449	0.996763409304396	0.986108337453723	1.00753361105696	-0.591223	0.554370681566856
lym	ALT	-0.00534218	0.00290435445850426	0.994672062971084	0.989025943312032	1.00035041501739	-1.83937	0.0658608522539803
lym	ALP	0.00107607746603585	0.00123280900342717	1.00107665664512	0.998660669524019	1.00349848858814	0.872866326449912	0.382735942335101
lym	GGT	-0.000165116	0.000816868914916485	0.999834897950942	0.998235380022728	1.00143697885944	-0.202132	0.839813213675881
lym	T2D	-0.13764	0.119242740004119	0.871412601477349	0.689798692039601	1.10084279772732	-1.15428	0.248384725579799
lym	CIHD	-0.37904	0.115604128537316	0.684518541931307	0.545733979898745	0.858597139827539	-3.27877	0.00104259941189764
lym	Stroke	-0.0485959	0.207832962464778	0.952565996035047	0.633846483385116	1.43154849097889	-0.233822	0.815123287999222
lym	BMI	0.00409729687392163	0.00724938128227897	1.00410570227064	0.989939458811219	1.0184746676763	0.565192630154165	0.571942748923957
kc	TC	-0.2035	0.0474857744897127	0.815870315792998	0.743362117112937	0.89545102833245	-4.28549	1.82335958064783e-05
kc	TG	0.0475985673023794	0.072771578398938	1.04874956844272	0.909342265146874	1.20952879841248	0.654081831803088	0.513059085880317
kc	HDL	-0.765576	0.162399330311564	0.46506587114074	0.338280815796103	0.639368992861425	-4.71416	2.42711380592965e-06
kc	LDL	-0.326283	0.0994452785273725	0.721600819966036	0.593809974036092	0.876892888538795	-3.28103	0.0010342788814312
kc	WHR	0.486106722579424	0.090074237652961	1.62597351503959	1.36282699730126	1.93993065652908	5.39673424106348	6.78647940673425e-08
kc	Glucose	0.0398646890151609	0.0290758224876484	1.04066995058921	0.983021858009191	1.10169874376203	1.37105971919094	0.170356340423402
kc	HbA1c	0.0075485618344199	0.00358832495651584	1.00757712404996	1.00051557778421	1.0146885100551	2.10364499478033	0.0354094259184152
kc	Urate	0.00344015138907536	0.000577446416890785	1.0034460755012	1.00231102271783	1.00458241365886	5.95752486888495	2.56086753755357e-09
kc	LFP_left	0.0271482099860293	0.0083804062089234	1.02752008021542	1.01078030706315	1.04453708473364	3.23948616680681	0.00119745274829116
kc	LFP_right	0.0242778660063573	0.00781101925345738	1.02457497289675	1.00900860367687	1.04038149056512	3.1081559548853	0.00188258695996101
kc	AFP_right	0.022682897008787	0.00627760795926435	1.02294211010821	1.01043283181878	1.0356062547464	3.61330257575452	0.000302321563681936
kc	AFP_left	0.0231090810786267	0.00610377675192573	1.02337816465306	1.01120802312965	1.03569477687419	3.78602986607198	0.000153073285110257
kc	BFP	0.0240699190336124	0.00722858230530634	1.02436193778355	1.00995108371526	1.03897841836023	3.32982568600529	0.000869003684745538
kc	ALT	0.00446880186098961	0.00244380555329345	1.00447880184646	0.999678994509825	1.00930165473131	1.82862415340988	0.0674559318043081
kc	ALP	0.00326441940410287	0.00110560819817769	1.00326975342371	1.00109802972939	1.00544618832877	2.95260057720576	0.00315109399339704
kc	GGT	0.00128851317469674	0.000737429926601821	1.00128934366446	0.999843162818794	1.00273761627723	1.74730252762373	0.0805848748834108
kc	T2D	0.256680099617694	0.129920415855981	1.29263154728461	1.00203815876763	1.66749769199446	1.9756717828107	0.0481919627613156
kc	CIHD	-0.437576	0.147165617006498	0.645599694904499	0.48383069173133	0.861456234967892	-2.97336	0.00294563471491968
kc	Stroke	-0.0541953	0.263008553987681	0.94724713040547	0.565699633615481	1.58613701113213	-0.206059	0.836744887509241
kc	BMI	0.0454706134482533	0.00845991192549025	1.04652025054058	1.02931052621489	1.06401771564402	5.37483295910534	7.66537115538476e-08
hnc	TC	0.0453863086734521	0.0544544547108558	1.04643202760539	0.940499254824489	1.16429649761144	0.833472833663396	0.404578112899778
hnc	TG	-0.0219628	0.0865103224337172	0.978276580185929	0.825700568483542	1.15904615289041	-0.253875	0.799591781031503
hnc	HDL	0.196006915839383	0.172316850481648	1.21653531866809	0.867851978015173	1.70531175714045	1.13747967939014	0.255337814709005
hnc	LDL	0.0333218276855734	0.113823761187025	1.03388321794901	0.827147086524856	1.29229072527777	0.292749311198932	0.769713775323891
hnc	WHR	0.520872658933859	0.104424086692502	1.68349612680103	1.37190659702553	2.06585434831999	4.98805089354215	6.09915033604114e-07
hnc	Glucose	0.00767614935709033	0.0382655426780123	1.00770568652042	0.934891953343834	1.08619049186759	0.200602129745859	0.841009692628528
hnc	HbA1c	-0.0048453	0.007912616154271	0.99516641791095	0.979851715687101	1.01072048298986	-0.612351	0.540305285208422
hnc	Urate	0.00135418816089162	0.00071024111607828	1.00135510548771	0.999962116290984	1.00275003517685	1.90665976699435	0.0565646601354867
hnc	LFP_left	-0.00826944	0.00998186017732586	0.991764661572483	0.972549911324417	1.01135903925437	-0.828446	0.407417736412157
hnc	LFP_right	-0.00346311	0.00931121983523306	0.996542880089909	0.978520932013311	1.01489674811001	-0.371929	0.709945962508024
hnc	AFP_right	-0.00641181	0.00769337760570226	0.993608700793969	0.978738451372512	1.0087048781102	-0.83342	0.404608174550462
hnc	AFP_left	-0.00592195	0.00746950505566039	0.994095554865148	0.979647784784059	1.00875639954668	-0.792816	0.427884863804041
hnc	BFP	-0.00319798	0.00832783517368334	0.996807124734405	0.980668751743422	1.0132110788223	-0.384011	0.700970022716784
hnc	ALT	0.00474793642216817	0.00274971742351282	1.00475922573221	0.999358695995455	1.01018893990649	1.7266997625169	0.0842215983473326
hnc	ALP	0.00423978646066678	0.000915460984305579	1.00424878707101	1.00244847556379	1.00605233178333	4.63131311257668	3.63353887856163e-06
hnc	GGT	0.003075931168236	0.000492336231244169	1.00308066669866	1.0021131817831	1.00404908566745	6.24762301255566	4.16746042638702e-10
hnc	T2D	-0.438527	0.204997921946542	0.644985923850953	0.431571227340145	0.963935535113857	-2.13918	0.0324213574076732
hnc	CIHD	-0.14981	0.163727014907284	0.860871290753325	0.624555412081273	1.18660308582332	-0.915	0.36019145319721
hnc	Stroke	0.205358632772807	0.294872721731541	1.22796537463094	0.688946333225787	2.18870307971915	0.696431435118542	0.486158682380165
hnc	BMI	-0.018907	0.011686707864951	0.981270656797049	0.959049196129377	1.00400699544616	-1.61782	0.105701969014544
sc	TC	-0.136309	0.0664828002261673	0.872573345803818	0.765968025007014	0.994015701634932	-2.05028	0.0403368087724421
sc	TG	0.210794529161055	0.0975295682281428	1.23465864264992	1.01983064116203	1.49474030524637	2.16133971461825	0.0306691072325997
sc	HDL	-0.743913	0.230763586326235	0.475250506446416	0.302337945875792	0.747054899851588	-3.2237	0.00126544634903202
sc	LDL	-0.200737	0.13944404952448	0.818127699113737	0.622477883215519	1.07527182909629	-1.43955	0.14999442603537
sc	WHR	0.658439748460497	0.130775720083975	1.93177592547392	1.49498972976389	2.4961764966974	5.03487763659564	4.7815416849675e-07
sc	Glucose	0.0520015930627412	0.0382980353413974	1.05337742060835	0.977201351851748	1.13549166519761	1.35781359537604	0.174522839854918
sc	HbA1c	0.00736819557102781	0.00510724906824157	1.00739540751727	0.997361474440957	1.01753028675559	1.44269360522194	0.149106801440667
sc	Urate	0.000387643525732255	0.000863420814004816	1.00038771866919	0.998696189430798	1.00208211291418	0.448962451963884	0.653458743201723
sc	LFP_left	0.0224399716065632	0.0119638499808227	1.02269364166553	0.998991334689338	1.04695831523739	1.87564802655777	0.0607036270089861
sc	LFP_right	0.0151047246212779	0.0111763550575577	1.01521937751366	0.99322214270383	1.03770379270184	1.35148933113607	0.17653873522222
sc	AFP_right	0.0113109311993616	0.0093662982124682	1.01137514164661	0.992977758677495	1.03011338189794	1.20762022976215	0.22719337420009
sc	AFP_left	0.0122677844707234	0.00904563557057058	1.01234334239863	0.994553226507906	1.03045167979321	1.35621033757272	0.175032253813463
sc	BFP	0.0110619920252484	0.0102912780965133	1.01112340208935	0.990932447426259	1.03172576183991	1.07489001089148	0.2824239747472
sc	ALT	0.00105543930613945	0.00423301569075758	1.00105599647821	0.992784883388843	1.00939601806213	0.249335080057442	0.803101598020938
sc	ALP	0.00318208319742061	0.00162239996190129	1.00318715139855	1.00000217927447	1.00638226754795	1.96134323973451	0.049838996436595
sc	GGT	0.000166555639890072	0.00131937558877824	1.00016656951105	0.997583503924739	1.00275632348765	0.126238230649928	0.899543349736626
sc	T2D	0.384427422491425	0.170236945464367	1.46877309419129	1.0520735321789	2.0505167521441	2.25819032080725	0.0239337964516743
sc	CIHD	-0.165194	0.180492432276611	0.847729235472593	0.595139671343335	1.20752302573418	-0.915241	0.360065364153599
sc	Stroke	0.570362173275231	0.267643341766182	1.76890758648857	1.04684536064785	2.98901267289412	2.13105310041118	0.0330847678405231
sc	BMI	0.0300598235528108	0.0128149695857328	1.03051618124871	1.00495471738219	1.05672781215629	2.34568044439817	0.0189923829030799
lic	TC	-0.382341	0.0670416738256573	0.682262093284047	0.598252080438916	0.778069277403636	-5.70304	1.17688871895718e-08
lic	TG	0.0482995969003506	0.101130371069383	1.04948503069134	0.860780338845802	1.27955853536578	0.477597346767503	0.632936819674785
lic	HDL	-0.19473	0.213086855620365	0.82305687390988	0.54205911668958	1.24972091942186	-0.913853	0.360794307883107
lic	LDL	-1.07784	0.145272128117731	0.34033151856824	0.256002401694567	0.452439280898444	-7.41942	1.17633416514035e-13
lic	WHR	0.816809071931363	0.132164718525965	2.26326638272558	1.7467662538814	2.93249008434502	6.1802353989873	6.40060903833343e-10
lic	Glucose	0.191270126885734	0.0187751192986486	1.2107864738901	1.16704030859133	1.25617245142523	10.187425381606	2.25661321555397e-24
lic	HbA1c	0.0132832879848597	0.00156253218674133	1.0133719027853	1.0102731349115	1.01648017537818	8.50112919117657	1.87755271002778e-17
lic	Urate	0.00112859519436608	0.000835057881537457	1.00112923229758	0.999492010816771	1.00276913563492	1.35151732510826	0.176529773904953
lic	LFP_left	0.0689673460533612	0.0109996471376392	1.07140122309877	1.04854976960066	1.0947506872227	6.26995986238186	3.61141185926446e-10
lic	LFP_right	0.0640665161365871	0.0100024848654147	1.06616331346758	1.04546487797285	1.08727154296012	6.40506004244084	1.50310216341954e-10
lic	AFP_right	0.0570740615121155	0.00833832275672832	1.05873421894912	1.04157183180542	1.07617939746974	6.84478919529249	7.65885681704131e-12
lic	AFP_left	0.0550743908786057	0.00813706075779364	1.05661921458362	1.03990124487469	1.07360595068992	6.76833963982089	1.30268665176492e-11
lic	BFP	0.0673659104086718	0.0102001741258473	1.06968681611296	1.04851362824221	1.09128756531675	6.60438827587917	3.99162103577168e-11
lic	ALT	0.0146783979219948	0.000833791164513255	1.01478665463461	1.01312961350998	1.01644640596062	17.6044056913983	2.27887050986389e-69
lic	ALP	0.00620144358505637	0.000536668798976656	1.00622071234711	1.00516285457757	1.00727968343183	11.5554390284689	6.92924568961026e-31
lic	GGT	0.00551893877939586	0.000225398206266166	1.00553419617732	1.00509006890378	1.00597851970098	24.4852826063696	2.11948993177852e-132
lic	T2D	1.3599631542521	0.13057969393542	3.89604974628375	3.0162880537977	5.03241181040587	10.4148134619207	2.12213194224316e-25
lic	CIHD	0.230624038772436	0.156504477006127	1.25938567025042	0.926700606275064	1.71150450932296	1.47359387529475	0.140590971402444
lic	Stroke	-0.0158631	0.340234485155017	0.984262031345381	0.505239494159463	1.91745055077261	-0.0466241	0.962812826931817
lic	BMI	0.0789465309549496	0.0107971199230854	1.08214645918561	1.05948630836013	1.10529126227265	7.3118138464086	2.63560079818271e-13
panc	TC	-0.0420672	0.00627687189343639	0.958805368762774	0.947081767422614	0.970674092554986	-6.70193	2.05679875587353e-11
panc	TG	-0.0608126	0.0102630630063853	0.940999588276569	0.922259925379659	0.960120027737466	-5.92538	3.11570746633052e-09
panc	HDL	-0.0304598	0.0196400423661628	0.969999394828104	0.933369320631207	1.00806701609882	-1.5509	0.120924556148807
panc	LDL	-0.0923007	0.0131756957405792	0.911830895953756	0.888584891818042	0.935685031865346	-7.00538	2.4632014215496e-12
panc	WHR	0.0716476643223328	0.011702868202372	1.07427677134116	1.04991587577019	1.09920290575337	6.12223115593243	9.22740249015696e-10
panc	Glucose	-0.0160189	0.00493128150180716	0.98410870237785	0.974642804099257	0.993666535086004	-3.24843	0.00116044140814441
panc	HbA1c	-0.00658844	0.000958066491373224	0.993433219413916	0.991569490671387	0.995300451173489	-6.87681	6.12096648089123e-12
panc	Urate	-0.000179677	8.45874189610453e-05	0.999820339232358	0.99965459141755	0.999986114528997	-2.12416	0.0336570664558412
panc	LFP_left	-0.00701219	0.00114594257761693	0.99301233615591	0.990784486193295	0.995245195598917	-6.11915	9.40771709956462e-10
panc	LFP_right	-0.00632539	0.00108340045359647	0.993694576517839	0.991586739724913	0.995806893983778	-5.83846	5.26865743240303e-09
panc	AFP_right	-0.00286762	0.000818014910481381	0.997136487170431	0.995539049977513	0.99873648760342	-3.50558	0.000455605571099423
panc	AFP_left	-0.00281191	0.000808036680963179	0.997192042821683	0.995613987988012	0.998772598882826	-3.47992	0.00050155454075535
panc	BFP	-0.00360954	0.000946246042283475	0.996396968858813	0.994550721543036	0.998246643480082	-3.81459	0.000136410968094105
panc	ALT	-0.00220357	0.000461356698517118	0.997798859012933	0.996896998105104	0.998701535805551	-4.77628	1.78571007838263e-06
panc	ALP	-6.96369e-05	0.000233128251601689	0.999930365492702	0.999473570307727	1.00038736944942	-0.298707	0.76516397153674
panc	GGT	0.000462122924139574	0.000128176980000244	1.00046222971939	1.00021091828347	1.00071360429942	3.60535038459084	0.000311732046911029
panc	T2D	-0.218772	0.0213782212099976	0.803504563775827	0.770532282083618	0.837887780980108	-10.2334	1.40462644568403e-24
panc	CIHD	-0.387963	0.0200806771799823	0.67843747340371	0.652254089346855	0.705671934965276	-19.3202	3.63149762040577e-83
panc	Stroke	0.00331918050075456	0.0356716836432298	1.00332469507996	0.935571862096076	1.07598409544078	0.0930480471275574	0.925865390673996
panc	BMI	-0.00569049	0.00127945956324275	0.994325665341538	0.991835278285466	0.996822305479977	-4.44758	8.68443546083928e-06
bc	TC	0.0113761899417733	0.0184487695761006	1.01144114487008	0.975521188569656	1.04868372058231	0.616636784087247	0.537474326385789
bc	TG	-0.0265638	0.0313542405008745	0.973785944819803	0.915744319867862	1.03550635887693	-0.847215	0.396875546493965
bc	HDL	0.0483707435931924	0.0514872025048987	1.04955970073669	0.948812407939379	1.16100459499985	0.939471193615348	0.347488875407255
bc	LDL	0.00606724196285372	0.0387411597745851	1.00608568495587	0.9325192994704	1.08545571769719	0.156609714271743	0.875552446142053
bc	WHR	0.0367526727261331	0.0365896910091683	1.03743640278783	0.965641026846921	1.11456976237193	1.00445430700478	0.315159684965764
bc	Glucose	-0.0359461	0.0179643932949873	0.964692285619701	0.931316302638839	0.999264378060672	-2.00096	0.0453962742013537
bc	HbA1c	-0.0119125	0.00340551387518855	0.988158157690749	0.981584356344784	0.994775984661058	-3.49801	0.000468746745876535
bc	Urate	0.000339659183814348	0.000259707800318662	1.00033971687453	0.999830646237158	1.00084904670871	1.30785129825745	0.190923750897675
bc	LFP_left	0.00508999362149524	0.00315583968379229	1.00510296964565	0.998905147629945	1.01133924676175	1.61288092282899	0.106770380582071
bc	LFP_right	0.00390936054528014	0.00309573797721466	1.00391701206281	0.997844041534214	1.0100269432481	1.26282023028238	0.20665379263381
bc	AFP_right	0.00453112050209744	0.00189187340443293	1.00454140155096	1.00082338742687	1.00827322793123	2.39504424105776	0.0166183599677338
bc	AFP_left	0.00470697670117787	0.0019269103844746	1.00471807191749	1.00093066514791	1.00851980979964	2.44275849001732	0.0145754875027932
bc	BFP	0.00716696235630295	0.00251249660227409	1.00719270649669	1.00224498522998	1.01216485287512	2.85252618841993	0.00433732383926596
bc	ALT	0.00117904736428125	0.00131034464389988	1.00117974271388	0.998611736392944	1.00375435285913	0.899799430455285	0.368226997521942
bc	ALP	-0.000646794	0.000677001634779171	0.9993534155483	0.998028229716401	1.00068036096719	-0.95538	0.339385746716565
bc	GGT	0.000293049215517392	0.000485415362403077	1.00029309215863	0.999341851779822	1.00124523799163	0.603708160505334	0.546037687686634
bc	T2D	-0.439004	0.0853134434941667	0.644677915860365	0.545409281238641	0.762014196484156	-5.14578	2.66407658239104e-07
bc	CIHD	-0.717394	0.0966116954542787	0.488022508308761	0.403833476166849	0.589762817279599	-7.42554	1.12322987083737e-13
bc	Stroke	-0.268918	0.155632115472014	0.764205595710614	0.563291868863683	1.03678	-1.72791	0.0840042079236729
bc	BMI	0.00717837704326574	0.00323928258162629	1.00720420335176	1.00082972721662	1.01361927974577	2.21603915755378	0.0266888204978857
oc	TC	-0.0603977	0.0537305540469623	0.941390110026287	0.847292301614098	1.04593814621832	-1.12408	0.260977395799316
oc	TG	-0.0165924	0.0903347337414412	0.983544506500795	0.823947497991866	1.17405514140834	-0.183677	0.854267060736154
oc	HDL	-0.288024	0.155622450235972	0.749743778480392	0.552642609598962	1.01714150086612	-1.85079	0.0642004316462371
oc	LDL	-0.0739304	0.112802590147916	0.928736290613569	0.744514075644921	1.15854236436764	-0.655397	0.512212382232407
oc	WHR	0.165687733638406	0.103815683614442	1.18020450600922	0.962914162909177	1.44652839230889	1.59597979678821	0.110493304066791
oc	Glucose	-0.00417807	0.0475392245239985	0.99583064480832	0.907233925154605	1.09307935433561	-0.0878868	0.929966633528324
oc	HbA1c	-0.00103472	0.00888124936993927	0.998965819413857	0.981727047973406	1.01650729743797	-0.116506	0.907251809503535
oc	Urate	0.00050125518130063	0.000747675833997153	1.00050138083067	0.999036275227958	1.00196863503848	0.670417791385429	0.5025914962093
oc	LFP_left	0.0184682196879533	0.00934417650677368	1.01863981196408	1.00015364553694	1.03746766424187	1.97644165588755	0.0481047775862232
oc	LFP_right	0.018188192506605	0.00917439837908602	1.01835460506343	1.0002063929797	1.03683210678592	1.98249	0.0474239445401868
oc	AFP_right	0.0129436633514706	0.00555639020823203	1.01302779516135	1.00205524767547	1.02412049250783	2.32950942363515	0.019832094359965
oc	AFP_left	0.0115904314670137	0.00566561938073985	1.0116578607776	1.00048593550919	1.02295453733912	2.0457483441996	0.0407811366403396
oc	BFP	0.017393913931591	0.00746254049521306	1.01754606896282	1.00277116716581	1.03253866521521	2.33083008966566	0.0197623208182932
oc	ALT	-0.00823433	0.00512866158720308	0.991799479752755	0.981879677453077	1.00181950052107	-1.60555	0.108372524596215
oc	ALP	-0.00186834	0.00203889180979569	0.998133399759361	0.994152590580394	1.00213014898804	-0.916353	0.359481808137332
oc	GGT	-0.000982082	0.00165954344899317	0.999018400283202	0.995774167104995	1.00227320317617	-0.591778	0.553999055973941
oc	T2D	-0.326906	0.230862677449963	0.721151865593249	0.458682797967501	1.13381189692113	-1.41602	0.1567704561065
oc	CIHD	-0.614802	0.25663640865547	0.54074771720636	0.326995196872851	0.894227488538892	-2.39562	0.0165924368080605
oc	Stroke	0.234756983090553	0.338419868981984	1.26460141186115	0.651455648890149	2.45483592567771	0.693685579977134	0.487879411097353
oc	BMI	0.0151750263620831	0.00933443262129666	1.01529075171203	0.996884402004377	1.03403695397318	1.62570420482344	0.104012595138793
cvc	TC	-0.250765	0.170822926070282	0.778205432462945	0.556784129874794	1.08768131600846	-1.46798	0.142109498794049
cvc	TG	-0.444814	0.320996854922931	0.640943516537222	0.341650231787636	1.20242444807253	-1.38573	0.165830342378992
cvc	HDL	-0.169437	0.463207809341986	0.84414017316238	0.340505492599394	2.09269056574355	-0.36579	0.714521892494273
cvc	LDL	-0.517627	0.36148048415855	0.59593301156863	0.293426304310619	1.21030783218846	-1.43196	0.152154144244251
cvc	WHR	-0.441606	0.361283558169972	0.643002677659582	0.316724754554221	1.30539983860533	-1.22233	0.221584262104057
cvc	Glucose	0.0647110836422113	0.109952184410055	1.0668507492207	0.8600238153922	1.32341744582238	0.588538408667517	0.556170961191476
cvc	HbA1c	0.0300874554493919	0.0153508629232799	1.03054465675867	0.999999764119791	1.06202254008394	1.95998463407316	0.0499975863220363
cvc	Urate	-0.00186403	0.00241280980389393	0.998137710270571	0.993428553852008	1.0028691895367	-0.772554	0.439786357012535
cvc	LFP_left	-0.0251532	0.0269353500195586	0.975160531214674	0.925013950302012	1.02802564364398	-0.933835	0.350388982514044
cvc	LFP_right	-0.026631	0.0264332540157529	0.973720435430025	0.924557326754218	1.02549778032973	-1.00748	0.313702909102258
cvc	AFP_right	-0.0116787	0.0164702373675433	0.988389230626638	0.956991886203232	1.02081667076042	-0.709079	0.478275406864614
cvc	AFP_left	-0.0157165	0.0168060433148329	0.984406398896872	0.952508445759143	1.01737256242046	-0.935167	0.349702147937324
cvc	BFP	-0.0255919	0.021348137958016	0.974732765129881	0.934789150138911	1.01638317397732	-1.19879	0.230609642950125
cvc	ALT	-0.0504698	0.0233132777968101	0.95078268126411	0.908315237242514	0.995235651596156	-2.16485	0.0303991443047594
cvc	ALP	-0.00351974	0.006425598651383	0.996486451913278	0.984015226022012	1.00911573580113	-0.547768	0.583851451924384
cvc	GGT	-0.021808	0.0120742934503967	0.978428053793035	0.955544793219207	1.00185931967044	-1.80615	0.0708944369579425
cvc	T2D	0.0658194737694888	0.610686294766618	1.06803389162897	0.32266983410747	3.53518139315185	0.107779516805175	0.914170591448246
cvc	CIHD	-17.319	3607.99381275936	3.00931439875511e-08	0	Inf	-0.00480017	0.996170036536031
cvc	Stroke	1.32007284665645	0.730422899200721	3.74369408292461	0.894441269287492	15.6692740683681	1.80727199010459	0.0707198810781028
cvc	BMI	-0.0290556	0.0308836779682711	0.97136247170894	0.914308175685735	1.03197704727603	-0.940807	0.346803729883398
pc	TC	0.0488101668293152	0.0165763527168352	1.05002100300293	1.01645442260327	1.08469605938998	2.94456613364307	0.00323407821297179
pc	TG	-0.105955	0.0268918781668467	0.899465406096686	0.853284066362654	0.948146166860248	-3.94003	8.14729529004993e-05
pc	HDL	0.137281315302561	0.0564377044514858	1.14715081421125	1.02702206392628	1.28133078807936	2.43243974284193	0.0149974867286865
pc	LDL	0.094849991516804	0.0347638869846265	1.09949390934116	1.0270727573938	1.17702163549333	2.72840581833525	0.00636412605426794
pc	WHR	-0.0717225	0.0345456100867802	0.930789188582572	0.869852294155472	0.995994974552948	-2.07617	0.0378784890774781
pc	Glucose	-0.0854649	0.014057804943988	0.918085368469681	0.893134408137344	0.94373336881731	-6.07953	1.20532559227993e-09
pc	HbA1c	-0.023293	0.00264887134019383	0.976976213883498	0.971917104943185	0.982061656945456	-8.79355	1.4491158624736e-18
pc	Urate	-0.000434027	0.000215493766260416	0.999566067058568	0.999143971702007	0.999988340732265	-2.01411	0.0439984885420359
pc	LFP_left	-0.0210901	0.00321749260452485	0.979130706544346	0.972975457540197	0.985324894958539	-6.55484	5.5703204533684e-11
pc	LFP_right	-0.0178242	0.00292494799608239	0.98233371346899	0.976718206361589	0.987981506162826	-6.09385	1.10226105386367e-09
pc	AFP_right	-0.0216093	0.00319275237781269	0.978622532690681	0.97251763535024	0.984765753008703	-6.76823	1.30369505715712e-11
pc	AFP_left	-0.0187517	0.00289025333266506	0.981423027351315	0.975879085202454	0.98699846448251	-6.48791	8.70375748662371e-11
pc	BFP	-0.0183024	0.00271351594982815	0.981864110641789	0.976655937038778	0.987100057661467	-6.74489	1.53145408052084e-11
pc	ALT	-0.00320455	0.00118220549085043	0.996800577330807	0.994493541898207	0.999112964645811	-2.71066	0.00671503624518404
pc	ALP	-0.00146764	0.000676147879882327	0.998533433065341	0.99721100325687	0.999857616585506	-2.1706	0.0299617792126583
pc	GGT	-0.00119667	0.000385168998689403	0.998804049438998	0.998050305610183	0.999558362507417	-3.10686	0.00189085715285739
pc	T2D	-0.662291	0.0589588877905328	0.515668745822347	0.459392596161841	0.578838792004198	-11.2331	2.80483924769274e-29
pc	CIHD	-0.580328	0.0475932984560041	0.55971465313626	0.509864110860226	0.614439193233049	-12.1935	3.36707667817033e-34
pc	Stroke	-0.281835	0.0913954529778442	0.754398283066445	0.630671653142902	0.902397890657448	-3.08369	0.00204453676277438
pc	BMI	-0.0248684	0.00388816805873831	0.975438255262959	0.968032879561215	0.982900281508752	-6.39592	1.59582322929179e-10
blc	TC	0.0156719592026437	0.0603341954505548	1.01579540840913	0.902503181223035	1.14330933476242	0.259752518213112	0.795054678955153
blc	TG	0.132797596324932	0.091193808729581	1.14201882612923	0.95509709951508	1.36552293991443	1.45621285232991	0.145333787704079
blc	HDL	-0.317899	0.216870039065896	0.727676427513524	0.475701808464062	1.1131195503934	-1.46585	0.142689343833621
blc	LDL	0.0592414884014954	0.12658107073914	1.06103143659031	0.82790454898369	1.35980374889216	0.468012223751695	0.639775848268839
blc	WHR	0.336145373877666	0.141251111804917	1.39954246693836	1.06108630005935	1.84595646617468	2.37977152591846	0.0173233751325257
blc	Glucose	-0.00723565	0.0408529774631242	0.992790463518678	0.916395273033363	1.07555433060134	-0.177114	0.85941852755913
blc	HbA1c	0.00646953412184551	0.00449182691145578	1.00649050676106	0.997668276076835	1.01539075110586	1.44029016464233	0.149785322857814
blc	Urate	-0.000309623	0.000780340453874681	0.999690424562272	0.998162599435294	1.00122058823571	-0.39678	0.691529813031977
blc	LFP_left	0.0107847745589956	0.0113021744167039	1.01084313987034	0.988696878462805	1.0334854652435	0.954221211013728	0.339971680083302
blc	LFP_right	0.0152691491626378	0.0101590217047909	1.01538631821838	0.995368226521828	1.03580699860975	1.50301373560773	0.132835502014987
blc	AFP_right	0.00139583993537396	0.0110885758707325	1.00139681457336	0.979867648713312	1.02339900858496	0.12588090225889	0.899826200199086
blc	AFP_left	0.00339997464164197	0.0100540071355364	1.00340576111152	0.983826341870056	1.02337483617079	0.338171098926774	0.735234253907557
blc	BFP	0.00408886895043571	0.00996476533163727	1.00409723978027	0.984676546329202	1.02390096594957	0.410332688663917	0.681561915990314
blc	ALT	-0.0037822	0.00444285415358085	0.996224947810641	0.987587488853835	1.00493795014773	-0.851299	0.394603482216684
blc	ALP	-1.68434e-05	0.00228646113161982	0.999983156725164	0.995511794996006	1.00447460166761	-0.00736659	0.994122366485565
blc	GGT	-0.000726724	0.00131208082230772	0.999273540262533	0.996707031603563	1.00184665765054	-0.553871	0.579667018458843
blc	T2D	0.268875931275656	0.150311280650377	1.30849278794419	0.974594122959117	1.75678606690488	1.78879409524199	0.0736479822447149
blc	CIHD	-0.176552	0.14760450143398	0.838155354862346	0.627597255695924	1.11935543456996	-1.19611	0.231652081909615
blc	Stroke	0.340121633887529	0.243587377990273	1.40511849019419	0.871700282423175	2.26495047815888	1.39630237286396	0.162623459563344
blc	BMI	0.00798401599235569	0.013420174521341	1.00801597324048	0.981847256436505	1.03488215264333	0.594926390834883	0.551892675607979
