# Supplementary material for: Profiling the Onco-metabolic Nexus and Improving Cancer Risk Prediction Performance: A Large-scale Cohort and Genome-Wide Pleiotropic Analysis
Source: Cancer Res Commun. 2026 May 8;6(5):1071–82. doi: 10.1158/2767-9764.CRC-26-0099 (PMC13153864; doi:10.1158/2767-9764.CRC-26-0099)
Supplement: Supplementary Table S6 — Logistic regression ORs of cohort analysis. [file crc-26-0099_supplementary_table_s6_suppst6.xlsx]

## Sheet: Sheet1
Supplementary Table S6. Logistic regression ORs of cohort analysis.
outcome	exposure	beta	se	OR	lowCI	highCI	Z	P
crc	TC	-0.00596594	0.0229080929768324	0.994051819541805	0.950406203082009	1.03970177880784	-0.260429	0.794532552421327
crc	TG	0.0988732473712247	0.0358093085678083	1.10392636512179	1.0291	1.18419058688915	2.76110462127463	0.00576062195507301
crc	HDL	-0.00463255	0.0723988505448402	0.995378164979914	0.863696110685078	1.14713691431689	-0.0639865	0.948980979812087
crc	LDL	-0.00914137	0.0480932792824235	0.990900282133834	0.901762406914123	1.08884930399014	-0.190076	0.849249657274231
crc	WHR	0.288019638789817	0.0436613541426725	1.33378349775995	1.22439076387268	1.45294988445515	6.59667214737897	4.20489199755141e-11
crc	Glucose	0.0320245116901011	0.015138476965076	1.03254281436442	1.00235586754374	1.06363887120067	2.11543814902784	0.0343926212487258
crc	HbA1c	-0.000547293	0.00314902640816459	0.999452856257925	0.993303139350462	1.00564064715967	-0.173798	0.862024468778283
crc	Urate	0.000493045541801274	0.000305415526525424	1.00049316710873	0.999894436682011	1.00109225605143	1.61434340752231	0.106452959637635
crc	LFP_left	0.00739341484011225	0.00420634603500314	1.00742081361349	0.999149338629208	1.01576076414569	1.75768107963251	0.0788017889172194
crc	LFP_right	0.00792182512739062	0.00395527186897605	1.00795328580452	1.00016950662882	1.01579764193028	2.00285224121432	0.0451931505876349
crc	AFP_right	0.00387881040294473	0.00305424834718222	1.00388634272368	0.997894702895755	1.00991395803852	1.26997217057455	0.204094543379843
crc	AFP_left	0.00440296727079848	0.00300377755818766	1.00441267457294	0.998516664488003	1.0103434992345	1.46581002937349	0.142700047982443
crc	BFP	0.0068716486423043	0.00352275850304983	1.00689531259223	0.999967042519436	1.01387158517327	1.95064425686722	0.0510993786659138
crc	ALT	-0.00204034	0.001693640917933	0.997961736175108	0.994654458417623	1.00128001080299	-1.20471	0.228315784676829
crc	ALP	0.000783775152751457	0.000809087024978652	1.00078408238476	0.999198286128229	1.00237239540878	0.968715513355485	0.332687150164777
crc	GGT	0.000152063411219023	0.000486491330625397	1.00015207497345	0.999198861486152	1.0011061978052	0.31257167732782	0.754606098848492
crc	T2D	0.0708996457224079	0.0688030858194097	1.07347349280583	0.93804777120418	1.22845059188986	1.03047188767814	0.302788542343595
crc	CIHD	-0.552041	0.0768290036480014	0.575773578959412	0.495283162357805	0.669344810046733	-7.18532	6.70511640416011e-13
crc	Stroke	-0.0843936	0.132618102809417	0.919069409008958	0.70869848256875	1.19188709917145	-0.636366	0.524537988599609
crc	BMI	0.0101863853930834	0.00458000339242355	1.01023844322701	1.00121031057934	1.01934798452403	2.22409996681097	0.0261417191373726
mm	TC	0.0569282255117625	0.0326284920841694	1.0585798286433	0.993000988992501	1.12848956449422	1.74473970065514	0.0810301892859632
mm	TG	-0.0136482	0.0529377220927648	0.986444491286295	0.889223953726896	1.09429433418967	-0.257817	0.796548453740271
mm	HDL	0.192324249140894	0.100290455901209	1.21206346379197	0.995763953039563	1.47534748147387	1.91767249847127	0.0551525510081307
mm	LDL	0.0941867034836491	0.0682133249505942	1.09876486999683	0.961258982675956	1.25594065834194	1.38076693302763	0.167350633717126
mm	WHR	-0.0945345	0.0612903565570843	0.909796376257191	0.806812834019489	1.02592498699732	-1.5424	0.122975546249434
mm	Glucose	-0.0562733	0.0292436786780838	0.945280738176272	0.892623027954213	1.00104483749988	-1.92429	0.0543182445029683
mm	HbA1c	-0.0207305	0.00572343690000352	0.979482868673976	0.968556492501744	0.990532506315396	-3.62204	0.000292286101197077
mm	Urate	6.07298594328702e-05	0.000443828058069599	1.00006073170353	0.999191154157912	1.00093106602637	0.136831951763056	0.891163627316722
mm	LFP_left	-0.0117788	0.00595536619545417	0.98829026844229	0.976821497679496	0.999893692980744	-1.97785	0.0479454531497688
mm	LFP_right	-0.0114054	0.00564280130500488	0.988659359510908	0.977785139880658	0.99965451435253	-2.02124	0.0432552901007463
mm	AFP_right	-0.00669746	0.00424011234008215	0.993324922814103	0.985103984522444	1.0016144668849	-1.57955	0.11421073003582
mm	AFP_left	-0.00596429	0.00419082305621196	0.994053458427286	0.985921732978655	1.00225225305247	-1.42318	0.154684182349124
mm	BFP	-0.00558869	0.00490089958802107	0.994426895463345	0.984920397873047	1.00402515021151	-1.14034	0.254144646218608
mm	ALT	-0.00224396	0.00239698565433308	0.997758560080769	0.993081992762233	1.00245715003393	-0.936157	0.349192185730412
mm	ALP	-0.00370834	0.00135643029582016	0.996298532065099	0.993653287306868	0.998950818836798	-2.73389	0.00625903764420162
mm	GGT	-0.00068523	0.000813029056503048	0.999315004769374	0.997723827520424	1.00090871963942	-0.842811	0.399334075932355
mm	T2D	-0.592668	0.134846690028919	0.55285030377544	0.424447258409615	0.720097614789241	-4.39512	1.10709202663296e-05
mm	CIHD	-0.540494	0.118390903008622	0.582460681138488	0.461838615553822	0.73458657125386	-4.56533	4.98708101014445e-06
mm	Stroke	0.0602424883718743	0.193156934436809	1.06209406078157	0.727351733741452	1.55089173726843	0.311883642943104	0.755128953957861
mm	BMI	-0.00732796	0.00666882661870062	0.992698825870023	0.979807790865304	1.00575946432661	-1.09884	0.271838861688361
lc	TC	-0.178508	0.0270019128851154	0.836517183872231	0.793396672063452	0.881981263034042	-6.61095	3.81869083603133e-11
lc	TG	0.0910882457042991	0.0419007479762099	1.09536566230795	1.00900306564881	1.18912020687651	2.17390500417836	0.0297122701620376
lc	HDL	-0.409853	0.0872433645519044	0.663748013298441	0.559422826287474	0.78752851055676	-4.69781	2.62966630187609e-06
lc	LDL	-0.355636	0.0571855873241785	0.700727296426635	0.626428749115448	0.78383813745893	-6.21899	5.00371173390192e-10
lc	WHR	0.335907469633753	0.051170953078496	1.39920954944875	1.26568	1.5468220527558	6.56441690891456	5.22368622967024e-11
lc	Glucose	0.0221223351154548	0.0183648243501848	1.02236884843154	0.986223062143632	1.05983940384777	1.20460368657064	0.228356332862708
lc	HbA1c	0.0148499028414767	0.00278839275027271	1.01496071046339	1.00942882698493	1.02052290983337	5.32561377518442	1.00612714370069e-07
lc	Urate	-9.05116e-06	0.000356651974401204	0.999990948876274	0.999292161601365	1.00069022480072	-0.0253781	0.979753345119731
lc	LFP_left	0.009229920949275	0.00490655103141778	1.00927264802431	0.999613155771227	1.01902548217675	1.8811423523721	0.0599525570872797
lc	LFP_right	0.0136904795985632	0.00461054422520868	1.01378462334815	1.00466465872274	1.02298737555252	2.96938472549703	0.00298396745461395
lc	AFP_right	0.00113807283478241	0.00351139990506038	1.00113872068541	0.994272195800436	1.00805266635134	0.324108009783305	0.745856263042863
lc	AFP_left	0.00137531058705925	0.00346902478144215	1.00137625676038	0.994590705224891	1.00820810242409	0.396454529358394	0.69176974583506
lc	BFP	0.00583036680794191	0.00410121139179567	1.00584739647682	0.997794428335501	1.01396535826216	1.42162065081682	0.155136406492783
lc	ALT	-0.00622463	0.00222524091521417	0.993794699198204	0.989469729724289	0.998138573101824	-2.79729	0.00515340051773224
lc	ALP	0.00549107714285831	0.000554640271317912	1.0055061807393	1.00441369399234	1.00659985576884	9.90024963353392	4.15237263759344e-23
lc	GGT	0.00240647816324162	0.00034137408296897	1.00240937605592	1.0017388950883	1.00308030578791	7.04938741193297	1.79707170895596e-12
lc	T2D	0.208291873600024	0.0753162077072606	1.23157258061781	1.06255045366757	1.4274814114419	2.7655650747793	0.00568242660921859
lc	CIHD	0.267883420171461	0.0668664116307362	1.30719473859315	1.14662776168121	1.49024656624413	4.00624788497435	6.16909064544288e-05
lc	Stroke	0.501677097753443	0.115545679664003	1.65148865737962	1.31680396972519	2.07123827704039	4.34180749303891	1.41315327061728e-05
lc	BMI	-0.00733481	0.00554918310480617	0.992692027746897	0.981953616762471	1.00354787143741	-1.32178	0.186240996710345
lym	TC	-0.182064	0.0367906706432541	0.833548023605816	0.775557094611179	0.895875123166138	-4.94864	7.47319766194925e-07
lym	TG	-0.143239	0.0610525084117419	0.866547109598047	0.76881745289491	0.976699852904317	-2.34616	0.0189680876553561
lym	HDL	-0.428085	0.118704896661281	0.651755768046207	0.51646540436104	0.822486032161314	-3.6063	0.000310594974259794
lym	LDL	-0.364497	0.077732487984611	0.694546020600235	0.596394730842266	0.808850497472294	-4.68912	2.74384343937941e-06
lym	WHR	0.158060741961107	0.0679984581160133	1.17123733579972	1.02509343450821	1.33821644992717	2.32447538283055	0.0201000294549089
lym	Glucose	-0.0331027	0.0297717993619832	0.967439221314223	0.912602014421447	1.02557153298683	-1.11188	0.26618963162774
lym	HbA1c	-0.00958292	0.0056347214804555	0.990462850355739	0.979584307232221	1.00146220258126	-1.70069	0.0890010464072442
lym	Urate	0.000354272837447255	0.000482887122211123	1.00035433559948	0.99940798938539	1.00130157791523	0.733655591859754	0.463158670244614
lym	LFP_left	-0.00648625	0.00662947081548953	0.99353473612054	0.980708492473695	1.00652872841783	-0.978397	0.32787802171829
lym	LFP_right	-0.00725384	0.00626742972910455	0.992772405382865	0.980651627280481	1.00504299536311	-1.15739	0.247114379006363
lym	AFP_right	-0.00288358	0.0047439711804772	0.997120573157778	0.987892133434187	1.00643522077477	-0.607841	0.543292908392106
lym	AFP_left	-0.00260412	0.00468418973057657	0.997399268409266	0.988284041416093	1.00659856775376	-0.555938	0.578253196217591
lym	BFP	-0.0033151	0.00548125148563029	0.9966903897447	0.98604000513712	1.00745581095495	-0.604807	0.545307258703003
lym	ALT	-0.00539132	0.00291011372094318	0.994623184558625	0.988966178685272	1.00031254918816	-1.85262	0.063937452147661
lym	ALP	0.00109716112369119	0.00123740259893572	1.00109776322514	0.998672733627952	1.00352868140659	0.886664634965898	0.375259483835962
lym	GGT	-0.000183261	0.000820484757937335	0.999816756232097	0.998210192933747	1.00142590520393	-0.223356	0.823258099529532
lym	T2D	-0.148013	0.119037505864839	0.862419972619586	0.6829549154056	1.08904437525199	-1.24341	0.213715256881877
lym	CIHD	-0.379747	0.115836728398088	0.684034362355667	0.545099401476329	0.858381072545798	-3.2783	0.00104435686583946
lym	Stroke	-0.0441941	0.208553575548481	0.95676822831951	0.63574412829096	1.43989602417956	-0.211908	0.832179065715044
lym	BMI	0.00364107993803275	0.00725921631196118	1.00364771672217	0.98946886083207	1.01802975227997	0.501580305856607	0.615962775621594
kc	TC	-0.200056	0.0474915151218375	0.818684842417434	0.745918117685366	0.89855019647984	-4.21246	2.52605183604222e-05
kc	TG	0.0563999042737723	0.0726447157410296	1.05802070614887	0.917609152727899	1.21991788258861	0.776379998165754	0.437524651058422
kc	HDL	-0.763236	0.162433951030433	0.466155533804642	0.339050409850249	0.640910541275167	-4.69875	2.61763291411706e-06
kc	LDL	-0.321158	0.0995533371403485	0.725308290606119	0.596734476871888	0.881584920616062	-3.22599	0.0012553591026216
kc	WHR	0.488751945761415	0.0901073809496422	1.63028027152966	1.36634798903942	1.94519535657042	5.42410555728572	5.82454560437061e-08
kc	Glucose	0.0389187907018921	0.029117118071486	1.03968604804751	0.982012972216761	1.10074623155391	1.33662921606259	0.181343697469228
kc	HbA1c	0.0072966889199221	0.00404735228083162	1.00732337462079	0.999364080731911	1.01534605918022	1.80283019950585	0.0714148857991713
kc	Urate	0.0034456094113127	0.000578315859648333	1.00345155234714	1.00231478531471	1.00458960863451	5.95800608582295	2.55334011284192e-09
kc	LFP_left	0.0275465467706739	0.00837810559922864	1.02792946079059	1.01118757787435	1.04494853327059	3.28792069333789	0.00100930267049693
kc	LFP_right	0.0247008752661442	0.00781212368809681	1.02500846927766	1.00943332883206	1.04082392772443	3.16186433450618	0.00156762579245574
kc	AFP_right	0.0227003211582827	0.00628058340752936	1.02295993415975	1.01044454509778	1.0356303391146	3.61436504944252	0.000301084591087497
kc	AFP_left	0.0231561912345964	0.00610454412476732	1.02342637729365	1.01125414144076	1.03574512757807	3.79327117002026	0.00014867564135213
kc	BFP	0.0243308224866201	0.00723038519547827	1.02462923221776	1.01021104806389	1.0392531991481	3.36507970582759	0.000765215502627737
kc	ALT	0.00457578265085806	0.00245018390251978	1.00458626753037	0.99977344786873	1.00942225567397	1.86752620738073	0.0618281405383843
kc	ALP	0.00331156918427704	0.00113461153898695	1.00331705848724	1.00108832236131	1.00555075647778	2.91868103794698	0.00351515695633944
kc	GGT	0.0013024885136086	0.00073825820296241	1.00130333712017	0.999855512875072	1.00275325786322	1.76427232150229	0.0776861416345825
kc	T2D	0.238865234495672	0.129638639069221	1.26980739881786	0.98488883890705	1.63715006851119	1.84254660655709	0.0653952357610867
kc	CIHD	-0.439883	0.147333479914479	0.644111643448264	0.482556711103815	0.859753474936894	-2.98563	0.00282995131470311
kc	Stroke	-0.0531109	0.263597637873271	0.948274843393295	0.565659897164925	1.58969229234647	-0.201485	0.840319566343898
kc	BMI	0.0457809109195723	0.00847196485060676	1.04684503351507	1.02960564481045	1.06437307304867	5.40381266056521	6.52390823856215e-08
hnc	TC	0.046890189557981	0.0544076569946629	1.04800692065762	0.942001117452134	1.16594182894064	0.861830708177355	0.388780683902041
hnc	TG	-0.0166956	0.0862091674710014	0.983442977412032	0.830551292936866	1.16447966314172	-0.193664	0.846438892299222
hnc	HDL	0.197088550914404	0.172243436929432	1.21785187782869	0.868916204849104	1.70691165391309	1.1442441838591	0.25252238398972
hnc	LDL	0.0360838492901428	0.113792814398412	1.03674277299209	0.829485154090984	1.29578639478992	0.317101299242022	0.75116673906923
hnc	WHR	0.512349900011881	0.104277866405981	1.66920906424234	1.36065374874454	2.04773543799784	4.91331399145786	8.95496895018811e-07
hnc	Glucose	0.00723341673188974	0.0382373974732012	1.00725964108312	0.934529689322548	1.08564981524597	0.18917126190294	0.84995859065675
hnc	HbA1c	-0.00518136	0.00785591889465937	0.994832040624857	0.979631341241919	1.01026860553394	-0.659548	0.509543617305965
hnc	Urate	0.00136276228057694	0.000709777708078553	1.00136369126304	0.999971598376077	1.00275772212765	1.91998461640348	0.0548598425864888
hnc	LFP_left	-0.0105326	0.00996559175558133	0.989522670248184	0.970382298242172	1.00904057783084	-1.0569	0.290558627059608
hnc	LFP_right	-0.00559756	0.00929918787665937	0.994418075019511	0.976457580087647	1.01270892672752	-0.601941	0.547213433443362
hnc	AFP_right	-0.0078126	0.00768212448124037	0.99221784353768	0.977389966744701	1.00727067243541	-1.01698	0.309161178265864
hnc	AFP_left	-0.00721771	0.00746150142381235	0.992808276430734	0.978394563188381	1.00743433256342	-0.967327	0.333380798953259
hnc	BFP	-0.00490169	0.00830740037684422	0.995110302563748	0.979038613102287	1.01144582145817	-0.590039	0.555164429840083
hnc	ALT	0.00486770552380459	0.00275590520885384	1.00487957204877	0.999466273796981	1.01032218974709	1.76628191280535	0.0773485645098821
hnc	ALP	0.00434487320941609	0.0010086357586092	1.00435432585624	1.00237075292356	1.0063418240447	4.30767318363488	1.64980910224762e-05
hnc	GGT	0.00315912436099244	0.000509032544780863	1.00316411965322	1.00216375812651	1.00416547974247	6.20613434913564	5.43037595660015e-10
hnc	T2D	-0.442028	0.204283777964778	0.64273132511034	0.430665026074279	0.959222438013444	-2.1638	0.0304799843527984
hnc	CIHD	-0.150396	0.163748251500232	0.860367122817802	0.624163661617833	1.18595751650633	-0.918459	0.358378491345009
hnc	Stroke	0.205016389685555	0.295385616038951	1.22754518387787	0.688018592280238	2.19015473617899	0.694063551349504	0.487642355157573
hnc	BMI	-0.0208025	0.0116916072233708	0.979412392867764	0.957223821679707	1.00211529798715	-1.77927	0.0751960636164376
sc	TC	-0.13301	0.066468876300303	0.875456708860525	0.768520090884335	0.997273146375365	-2.00108	0.045383709597361
sc	TG	0.213369809888788	0.0973920694707656	1.23784233294626	1.02273596377173	1.4981908288265	2.19083351496947	0.0284638423459682
sc	HDL	-0.736089	0.230774864092926	0.478983687184327	0.30470613100186	0.752939797549704	-3.18964	0.00142450121446216
sc	LDL	-0.196329	0.139514802925063	0.821741484882972	0.625140757626823	1.08017124101956	-1.40723	0.159359171864897
sc	WHR	0.649019456259098	0.130715514217808	1.91366347800637	1.48114738624408	2.47248041691642	4.96512950389082	6.86552412447571e-07
sc	Glucose	0.0507252112635443	0.0383813448786149	1.05203376653122	0.975795518065127	1.13422845814711	1.32161109580626	0.186297686643213
sc	HbA1c	0.00703791928112354	0.00554988743222701	1.00706274363813	0.996167502749598	1.01807714749242	1.26811928477249	0.204755355656777
sc	Urate	0.000385399613403904	0.000863300297337254	1.00038547388938	0.998694184350811	1.00207962762836	0.446425901384052	0.655289626475564
sc	LFP_left	0.0216420944573789	0.0119629264014747	1.02187798321912	0.998196387178472	1.04612141057697	1.8090970161541	0.070435932572546
sc	LFP_right	0.0143104794310863	0.01117938117956	1.01441336453441	0.992427707682355	1.03688607863354	1.28007795791516	0.200517719878699
sc	AFP_right	0.0105695310327471	0.00936911621928858	1.01062558584282	0.99223635721384	1.02935562412578	1.12812465822414	0.259267276727784
sc	AFP_left	0.0115809345921461	0.00905156440846979	1.0116482532351	0.993858803062454	1.02975612342524	1.27944011328136	0.200742115754922
sc	BFP	0.0102045693151467	0.0102921777998039	1.01025681349115	0.990081417661935	1.03084333368812	0.991487857442679	0.321447418623404
sc	ALT	0.00124977212223882	0.00422540287628937	1.00125055341286	0.992992649266932	1.00957713176392	0.295775848795828	0.767401268076087
sc	ALP	0.00318799287077699	0.00164727405828772	1.00319307992444	0.999959336543314	1.00643728082707	1.93531419664971	0.0529517512674962
sc	GGT	0.00017906467021123	0.00132082439026943	1.00017908070325	0.997593149984756	1.00277171459295	0.135570384322403	0.892160919141999
sc	T2D	0.365882922196109	0.169769148458322	1.4417864315836	1.03369048238079	2.0109966665368	2.15517910950664	0.0311478210073794
sc	CIHD	-0.170571	0.180582285357463	0.843183247637611	0.591843966881564	1.2012591643753	-0.944561	0.344883088189035
sc	Stroke	0.574854364383555	0.26823534519131	1.77687173225957	1.05033912457384	3.00595596130358	2.14309700302009	0.0321053100716457
sc	BMI	0.0299134425011219	0.0128132748551159	1.03036534424642	1.00481095946692	1.05656962896512	2.33456652099979	0.0195660772103231
lic	TC	-0.378784	0.0670020609836712	0.684693770122347	0.600430950277901	0.780781801183589	-5.65331	1.57384746000041e-08
lic	TG	0.0505578357210559	0.101021189455159	1.05185769654415	0.86291102263145	1.28217693917639	0.500467634500556	0.616745840169663
lic	HDL	-0.186853	0.213193263332191	0.829565982941077	0.546232033785734	1.25986701161313	-0.876447	0.380786997990056
lic	LDL	-1.07199	0.145268883003663	0.34232662408525	0.25750478740594	0.455088694614696	-7.37935	1.59063971710926e-13
lic	WHR	0.812714632667435	0.132106591952351	2.25401852130646	1.7398270512288	2.92017502015745	6.15196123567074	7.65305860787774e-10
lic	Glucose	0.18923473717731	0.0190297839992641	1.20832455789123	1.16408615225922	1.25424414195583	9.9441347933654	2.67488279554505e-23
lic	HbA1c	0.0237431689957274	0.00470924630248277	1.02402728215892	1.01461887182927	1.03352293528229	5.04181932111083	4.61126579035796e-07
lic	Urate	0.00113951405535545	0.000835081627656763	1.00114016354818	0.99950287767142	1.00278013146327	1.36455409581088	0.172393240849285
lic	LFP_left	0.0685901986826994	0.0110247331831188	1.0709972231331	1.04810285130731	1.09439169116667	6.22148378046242	4.92475077262252e-10
lic	LFP_right	0.0637535649748456	0.0100411741622713	1.06582970862375	1.04505849885634	1.08701375954377	6.34921414015436	2.16417607843177e-10
lic	AFP_right	0.0567606334849653	0.00837926356911482	1.05840243396967	1.0411618748186	1.07592847887183	6.77394057565866	1.25321163604253e-11
lic	AFP_left	0.0547303661118506	0.00815690317919895	1.05625577392466	1.0395031263682	1.07327840739365	6.70969912348836	1.95026119540249e-11
lic	BFP	0.0669216558275562	0.0102036501490437	1.06921170838674	1.04804078438071	1.09081029516121	6.55859960406703	5.43154227211416e-11
lic	ALT	0.0175092027570342	0.0012614271628261	1.01766338741657	1.01515042706535	1.02018256849089	13.8804706867153	8.31958210354036e-44
lic	ALP	0.00705047696358573	0.000769032824360479	1.00707539009169	1.0055585644359	1.00859450378931	9.1679792334597	4.81968839829993e-20
lic	GGT	0.00605371441730657	0.000295555880295296	1.00607	1.00548943693748	1.00665505103253	20.4824698844029	3.08606571809802e-93
lic	T2D	1.33155242849369	0.130292950698491	3.78691774564017	2.93344718498129	4.88870094054066	10.2196812748144	1.61872231429689e-24
lic	CIHD	0.225778467871016	0.156677922185594	1.25329798875049	0.921907616368088	1.70381046942003	1.44103562723769	0.14957461790196
lic	Stroke	-0.00918347	0.34073523486161	0.990858574054673	0.508126663185631	1.93219680231381	-0.0269519	0.978498090832147
lic	BMI	0.0787737269506983	0.0108505618169033	1.08195947610046	1.0591922886167	1.10521604103862	7.25987541290094	3.87447020753966e-13
panc	TC	-0.0428897	0.00695387795963397	0.958017072925512	0.945048263273374	0.971163852349492	-6.16774	6.92749077652255e-10
panc	TG	-0.060827	0.0113009771882724	0.940986016669144	0.92037239388988	0.962061323704592	-5.38245	7.34768068034328e-08
panc	HDL	-0.0244204	0.0216926237675871	0.975875396213409	0.935253268364037	1.01826192021816	-1.12575	0.260273357347322
panc	LDL	-0.0973365	0.0145883857227711	0.907250670528266	0.88167680018693	0.933566335191623	-6.67219	2.52012526045423e-11
panc	WHR	0.0703814530711769	0.0129434764577509	1.07291737083217	1.04604066254588	1.10048464256802	5.43760042372779	5.40029138891735e-08
panc	Glucose	-0.0208346	0.00543435482864769	0.979380984478316	0.969004628191716	0.989868453515727	-3.83386	0.000126147976936824
panc	HbA1c	-0.00901337	0.00104995398990003	0.991027128154668	0.988989780753174	0.993068672550422	-8.58454	9.12017632715396e-18
panc	Urate	-0.000223616	9.38513837088847e-05	0.999776409236482	0.99959251856739	0.999960333735137	-2.38266	0.017188147586659
panc	LFP_left	-0.00786312	0.00126263258904936	0.992167711126588	0.989715370015571	0.994626128708787	-6.22756	4.73750196280024e-10
panc	LFP_right	-0.00713379	0.00119465672573458	0.99289159364291	0.990569430751932	0.995219200312311	-5.97142	2.35204166466301e-09
panc	AFP_right	-0.00348652	0.000897564580526609	0.996519547632697	0.994767985108584	0.998274194264181	-3.88443	0.000102571908477763
panc	AFP_left	-0.00338321	0.000887280898768411	0.99662250520674	0.994890814549482	0.998357210016395	-3.81301	0.000137284264741255
panc	BFP	-0.004156	0.00104305546428778	0.995852620520316	0.993818790344192	0.99789061288901	-3.98445	6.76362226764491e-05
panc	ALT	-0.0023818	0.000501578358780599	0.997621034547842	0.996640761639257	0.998602271630293	-4.74861	2.04820130951756e-06
panc	ALP	-0.000306842	0.000258481624616294	0.999693204645863	0.999186864364395	1.00019980151645	-1.1871	0.235189873743817
panc	GGT	0.000501324843924978	0.000145761946275591	1.00050145052823	1.00021565467935	1.00078732803876	3.43933966809916	0.000583135081857741
panc	T2D	-0.257188	0.0235039106553873	0.773222534249559	0.738410000201898	0.809676314388806	-10.9424	7.22885392051463e-28
panc	CIHD	-0.42207	0.0221066300583027	0.655688363525598	0.627884746882995	0.684723163283011	-19.0924	2.91777413707137e-81
panc	Stroke	0.0266222013244299	0.0406114073120312	1.0269797378781	0.948402624969727	1.1120671266023	0.65553505988804	0.512123321070672
panc	BMI	-0.00606192	0.00140527260754954	0.993956418599064	0.991222497127111	0.99669788058451	-4.3137	1.60548228435376e-05
bc	TC	0.0157472062848134	0.0187462787338022	1.01587184692555	0.979223371031971	1.05389193099868	0.840017718098842	0.400898452276127
bc	TG	-0.0205424	0.031795803920073	0.979667118529442	0.920477965919767	1.04266228922576	-0.646074	0.518231478044081
bc	HDL	0.0581050582639586	0.0523623272355916	1.0598263333764	0.956451589875325	1.17437397648581	1.10967295251277	0.267139982167313
bc	LDL	0.0119508800242013	0.0394022645969564	1.01202257712067	0.93680740834936	1.09327668363188	0.303304394974406	0.761657897146524
bc	WHR	0.0256589667796915	0.0371741973739617	1.02599099179147	0.953894252538686	1.10353690929126	0.690235932240034	0.490045830295726
bc	Glucose	-0.0388218	0.0182303985619704	0.961922145529762	0.928157962402152	0.996914589479835	-2.12951	0.0332123361622963
bc	HbA1c	-0.0137766	0.00345092706614686	0.986317813987118	0.97966905159467	0.993011699823323	-3.99216	6.54744293674644e-05
bc	Urate	0.000299558849012365	0.00026430761883685	1.00029960372124	0.999781539782001	1.00081793610938	1.1333719789488	0.257058076206166
bc	LFP_left	0.0043819591244134	0.00319636956976176	1.00439157394609	0.998118846359296	1.01070372280172	1.37091754528874	0.170400661250534
bc	LFP_right	0.0032008334637843	0.00313548320597527	1.00320596160119	0.997059617796588	1.00939019435596	1.02084216483268	0.307329223909675
bc	AFP_right	0.00405810461139398	0.00191971477792623	1.00406634986751	1.00029550730034	1.00785140748769	2.1139101798121	0.0345229396109691
bc	AFP_left	0.00426444967289733	0.00195568302937839	1.00427355537741	1.00043140396325	1.00813046255336	2.18054235212787	0.0292172830142509
bc	BFP	0.00675719630811675	0.00254795941219654	1.00678	1.00176475120402	1.01182051332005	2.65200311895531	0.00800158027545765
bc	ALT	0.00123842484162922	0.00133950686570405	1.00123919200633	0.998613952836733	1.00387133262236	0.924537882811302	0.355206337296386
bc	ALP	-0.000765586	0.000690280298447564	0.999234707179074	0.997883707319863	1.00058753610975	-1.10909	0.267389589479268
bc	GGT	0.000269054563317494	0.00049921610934694	1.00026909076174	0.999290842560077	1.00124829661208	0.538954088780233	0.589918534062852
bc	T2D	-0.470805	0.0860743316121525	0.624499547622167	0.527550668740429	0.739264885989904	-5.46975	4.50682678253593e-08
bc	CIHD	-0.731648	0.0975616037697924	0.481115346438214	0.397377338249642	0.582499187291215	-7.49935	6.41369788233978e-14
bc	Stroke	-0.272159	0.157961375276108	0.761732960124556	0.558911841214733	1.03815496425883	-1.72295	0.0848979345809011
bc	BMI	0.00657028162947113	0.00329506881779364	1.00659191327921	1.00011195301287	1.01311385873024	1.99397402384772	0.0461548933575673
oc	TC	-0.053227	0.0537366866693791	0.94816471363361	0.853379483738517	1.05347778017988	-0.990516	0.321922015073708
oc	TG	0.000341906061273659	0.0900984886946381	1.00034196451781	0.838407406152415	1.19355344267253	0.00379480351143788	0.996972192133953
oc	HDL	-0.281087	0.155800129490644	0.754962466806308	0.556295585382635	1.02457819415235	-1.80415	0.0712073523975745
oc	LDL	-0.0624592	0.112917360779054	0.939451414251861	0.752934377490678	1.17217248424913	-0.553141	0.580167142080629
oc	WHR	0.15256720606833	0.103817263715196	1.16482074248654	0.950359798512387	1.42767756406649	1.46957452555165	0.141677023873856
oc	Glucose	-0.00487006	0.0474745573796523	0.995141778648115	0.906721263266673	1.09218477577456	-0.102583	0.918294297619013
oc	HbA1c	-0.00299506	0.00892701171652466	0.997009420237256	0.979716530799024	1.0146075449305	-0.335505	0.737243885012761
oc	Urate	0.000451320424135617	0.000748353102501086	1.00045142228452	0.998985063739799	1.00191993322117	0.603084857438621	0.546452239441389
oc	LFP_left	0.0173482095400143	0.0093249108491094	1.01749956370159	0.999071815305911	1.03626720949577	1.86041559224892	0.0628267503645261
oc	LFP_right	0.0171022757305219	0.00915480316823533	1.01724935692615	0.999159215178586	1.03566702728323	1.86812052823398	0.0617452727896839
oc	AFP_right	0.0122288582749944	0.00555465732949649	1.0123039364905	1.00134263043146	1.02338523167901	2.20155043769422	0.0276970801728292
oc	AFP_left	0.0109161595790373	0.00566282563035459	1.01097595824151	0.999817038083116	1.02225942268587	1.92768774664773	0.0538939771261588
oc	BFP	0.016669170826845	0.00745365491185832	1.01680887663537	1.00206213047217	1.03177264179948	2.23637544586688	0.0253271881568542
oc	ALT	-0.00812991	0.00513511080700122	0.991903045262175	0.981969794479692	1.00193677721186	-1.5832	0.113375634667309
oc	ALP	-0.00195616	0.00204337743238037	0.998045749808814	0.994056550595138	1.0020509578807	-0.957318	0.338406715279734
oc	GGT	-0.00107031	0.00167697270514093	0.998930265501716	0.995652305134309	1.00221901781337	-0.638238	0.523319009934569
oc	T2D	-0.353116	0.230206537902085	0.70249599133775	0.447391871516792	1.10306120710797	-1.53391	0.125052358225548
oc	CIHD	-0.622148	0.256868827186647	0.536790148828541	0.324454182666148	0.888087376502885	-2.42205	0.0154334084065411
oc	Stroke	0.230378124657817	0.339501483054913	1.25907600761512	0.647235681836706	2.44929696776512	0.678577668011407	0.497405496707664
oc	BMI	0.014084591190808	0.00934430355553081	1.01418424636311	0.995778691099835	1.03293000218257	1.50729169992252	0.131735904156796
cec	TC	-0.261927	0.170653198582517	0.769567246043564	0.550786947656956	1.07525014654475	-1.53485	0.124820852765008
cec	TG	-0.44067	0.320816433919697	0.643604965183908	0.343190236681182	1.20699048788555	-1.37359	0.169569096388037
cec	HDL	-0.200647	0.463103062426771	0.818201068119128	0.330110058210695	2.02796907037591	-0.433267	0.664820976304278
cec	LDL	-0.534206	0.362040521702302	0.586134742466164	0.288285202492577	1.19171547257866	-1.47554	0.140067193643653
cec	WHR	-0.407822	0.358889422658915	0.66509752469526	0.329148960300718	1.34393472472651	-1.13634	0.255812910387851
cec	Glucose	0.0711214583241216	0.108949401370187	1.07371162916398	0.86725747986476	1.32931302337312	0.652793475041369	0.513889430717914
cec	HbA1c	0.0311324014511406	0.0146719289432747	1.03162208310551	1.00237824426939	1.06171909499758	2.12190241457045	0.0338459336510956
cec	Urate	-0.00168222	0.00240784995329329	0.99831919471955	0.993618841294798	1.00304178335301	-0.69864	0.484777265908206
cec	LFP_left	-0.0242162	0.0267292216325199	0.976074665318889	0.926255218348161	1.02857369481429	-0.905982	0.364945370506321
cec	LFP_right	-0.0256591	0.0261900608005716	0.974667264613867	0.925897582540448	1.02600578576236	-0.979728	0.327220449857594
cec	AFP_right	-0.0108129	0.0163016041711341	0.989245330730069	0.958137423553604	1.02136322025887	-0.663304	0.507135895512669
cec	AFP_left	-0.0147789	0.0166431576727377	0.985329816723778	0.953706369608056	1.01800184906379	-0.887984	0.374549460722301
cec	BFP	-0.0250323	0.0211499083844988	0.975278434596695	0.935675926114079	1.01655712030515	-1.18356	0.236585611173763
cec	ALT	-0.0500362	0.0233186614424395	0.951194990161617	0.908699541445569	0.995677743898976	-2.14576	0.0318923043177786
cec	ALP	-0.00312115	0.00638522809274319	0.996883712992444	0.984485410901004	1.00943815543198	-0.488808	0.624977393341002
cec	GGT	-0.0210201	0.0119174834061075	0.979199309606106	0.956591972224026	1.00234093090269	-1.7638	0.0777654448015511
cec	T2D	0.165662267695168	0.599673114914721	1.18017445137095	0.364329340967232	3.8229469302995	0.27625428516789	0.782352765246279
cec	CIHD	-14.78	627.245663038752	3.81193085504289e-07	0	Inf	-0.0235633	0.981200969173442
cec	Stroke	1.33460037374049	0.731234405439222	3.79847767164449	0.906087806543694	15.9238790300242	1.8251334507966	0.0679808933807159
cec	BMI	-0.0276077	0.0306148349982106	0.972769905727306	0.916115545791298	1.03292788102549	-0.901775	0.367176209271154
pc	TC	0.0504579272210631	0.0171542431664855	1.05175261226897	1.01697812817384	1.08771617281578	2.94142543808889	0.00326705484752137
pc	TG	-0.118153	0.0277431510137224	0.888559729786676	0.841533055727323	0.938214355366215	-4.25883	2.05498204523867e-05
pc	HDL	0.153084277971687	0.0584846787592977	1.16542319430696	1.03920324358646	1.30697361676935	2.61751079460875	0.00885736867441387
pc	LDL	0.0961457842373265	0.0359749145535567	1.10091954901241	1.02596635284457	1.18134854036613	2.67257852952485	0.00752707544799388
pc	WHR	-0.085058	0.0357010511251783	0.918458985374914	0.856387696033517	0.98502922417384	-2.38251	0.0171951723198934
pc	Glucose	-0.0903674	0.0144487041230022	0.913595472218198	0.888085855846236	0.939837833654346	-6.25436	3.991495183065e-10
pc	HbA1c	-0.0242665	0.00271057089136996	0.976025567507951	0.970853967774578	0.981224715610791	-8.95254	3.47392199032344e-19
pc	Urate	-0.000437421	0.000223114000745436	0.999562674163444	0.99912565752748	0.999999881950079	-1.96053	0.0499339799848567
pc	LFP_left	-0.0213907	0.00332425826617481	0.978836469018063	0.9724795466797	0.985234945404276	-6.43473	1.23696727624387e-10
pc	LFP_right	-0.0182094	0.00302222056725566	0.981955415340601	0.976155944761503	0.987789341335535	-6.02516	1.68938581636428e-09
pc	AFP_right	-0.0220846	0.00329370193537052	0.978157493902402	0.971863184617061	0.984492568523858	-6.7051	2.01275034803855e-11
pc	AFP_left	-0.0192864	0.00298297848160326	0.980898370121172	0.975180145093259	0.986650125464109	-6.46549	1.00969853208518e-10
pc	BFP	-0.0188147	0.00281197548808076	0.981361178726194	0.975967311837173	0.986784855834947	-6.69092	2.2176643512097e-11
pc	ALT	-0.00336066	0.00121468315539429	0.996644976738456	0.994275007628519	0.999020594942998	-2.7667	0.00566268262648989
pc	ALP	-0.00159808	0.000698735992716194	0.998403194189695	0.997036794376773	0.999771466599958	-2.2871	0.022189738473059
pc	GGT	-0.00118441	0.000392433505607693	0.998816289714514	0.998048325902672	0.999584844448059	-3.01812	0.00254348140743033
pc	T2D	-0.685304	0.0601308213841092	0.503936805064163	0.44791096038426	0.566970505210258	-11.3969	4.33319338202489e-30
pc	CIHD	-0.605334	0.0488793239793575	0.545892311690088	0.496020992766786	0.600777830591654	-12.3842	3.18061554620631e-35
pc	Stroke	-0.284117	0.0943245909553134	0.752678439274737	0.625631724738431	0.905524465189022	-3.01212	0.00259428253636339
pc	BMI	-0.0246461	0.00401028281456354	0.975655110029031	0.96801637046837	0.983354127849292	-6.14573	7.95952700289917e-10
blc	TC	0.0209762136492118	0.06037148309759	1.02119776078047	0.907236699510283	1.14947385526398	0.347452349568817	0.728251510722867
blc	TG	0.1406702029101	0.0912521614025459	1.15104497409771	0.962535785819752	1.37647301213558	1.54155475057246	0.123181828570137
blc	HDL	-0.30872	0.216977331181991	0.734386305505557	0.47998728925295	1.12361984950373	-1.42282	0.154787806556725
blc	LDL	0.0690980284213905	0.126728353723739	1.07154124549674	0.835863844261724	1.37366946624525	0.545245214595153	0.585584878155052
blc	WHR	0.331389562837544	0.141499378576943	1.3929023096052	1.05553820189669	1.83809249216863	2.34198599435788	0.0191814347133955
blc	Glucose	-0.00926275	0.040982029095185	0.990780020607179	0.914308238158933	1.07364782276382	-0.22602	0.82118608776439
blc	HbA1c	0.0060522166851219	0.00500297106927767	1.0060705683526	0.996253429364451	1.01598444599687	1.20972450196393	0.226384624700272
blc	Urate	-0.000305877	0.000782164939294896	0.999694169323313	0.99816276904534	1.00122791910468	-0.391065	0.695749076818762
blc	LFP_left	0.010343028818629	0.0113304915553096	1.01039670283221	0.98820537378762	1.03308636460989	0.912849082331478	0.361321920035179
blc	LFP_right	0.0148227937869305	0.0101883303595544	1.01493319621107	0.994866885970207	1.03540424080621	1.4548795792659	0.145702602085267
blc	AFP_right	0.000354981338866533	0.0111244124198287	1.0003550443522	0.978779524119113	1.02240616002006	0.0319101203254382	0.9745437278983
blc	AFP_left	0.0025346989238284	0.0100851219370288	1.00253791398898	0.982915484076709	1.02255207621384	0.251330518327392	0.801558582014254
blc	BFP	0.00329862802767093	0.00998642740607132	1.00330407448807	0.983856948844984	1.02313559615156	0.330311120638148	0.741164891014895
blc	ALT	-0.00367378	0.00443385852427901	0.996332959000665	0.987711978190857	1.00502918574427	-0.828574	0.407345354234541
blc	ALP	-0.000144749	0.00230274091908825	0.999855261709348	0.995352711252023	1.00437817978148	-0.0628593	0.94987851556708
blc	GGT	-0.000720054	0.00130898308011205	0.999280205417466	0.996719731279817	1.00184725715923	-0.550086	0.582260130617641
blc	T2D	0.246321368428855	0.150268792151914	1.27931063753631	0.952937972334181	1.7174629984622	1.63920508644161	0.101170554880485
blc	CIHD	-0.178111	0.147816957560963	0.836849671932622	0.626358702456729	1.11807718271803	-1.20494	0.228225777929326
blc	Stroke	0.341289154501013	0.244717182303578	1.40675995303027	0.870788180544399	2.27262336543489	1.39462685573764	0.163128392257769
blc	BMI	0.00780113423192749	0.0134448676942301	1.00783164236065	0.981620200688413	1.03474298779816	0.580231387124423	0.561758590073341
