# Supplementary material for: Profiling the Onco-metabolic Nexus and Improving Cancer Risk Prediction Performance: A Large-scale Cohort and Genome-Wide Pleiotropic Analysis
Source: Cancer Res Commun. 2026 May 8;6(5):1071–82. doi: 10.1158/2767-9764.CRC-26-0099 (PMC13153864; doi:10.1158/2767-9764.CRC-26-0099)
Supplement: Supplementary Table S7 — MR IVW, Weighted Median, and MR Egger Results for Onco-Metabolic Traits. [file crc-26-0099_supplementary_table_s7_suppst7.xlsx]

## Sheet: Sheet1
Supplementary Table S9. MR IVW, Weighted Median, and MR Egger Results for Onco-Metabolic Traits.
p1	p2	OR_ivw	lowci_ivw	highci_ivw	p_ivw	OR_wm	lowci_wm	highci_wm	p_wm	OR_egger	lowci_egger	highci_egger	p_egger
bladder	stroke	0.829204409896836	0.699574723119646	0.982854197942148	0.0308189718281972	0.822249346622138	0.654413169245293	1.03313016882017	0.0929209480077642	0.37449647929555	0.200378042430731	0.699915077038669	0.00208227644204095
bladder	TG	0.993529710358927	0.870676885766174	1.13372	0.923209841417645	0.905449736841355	0.750397080874723	1.09254053199462	0.299996108772128	0.876392736758379	0.713700748517761	1.0761712533411	0.207910894452341
bladder	whr	1.1998184305763	0.973714962159503	1.47842471595375	0.0872713084978915	1.06603103877391	0.783707081633117	1.45005985305283	0.683748767671485	1.26233	0.577716305993246	2.7582142251866	0.559115146436342
bladder	HbA1c	0.693943057866373	0.471002439998758	1.02240864731444	0.064614696860771	0.564062166070614	0.319330446048787	0.996353874580639	0.0485429874410872	0.533014028939164	0.251606672708064	1.1291590639792	0.100416458570528
bladder	Glucose	0.978472012010884	0.769252168987342	1.24459509753346	0.859266180893189	0.798135672524484	0.532329894344218	1.19666499763434	0.275204757292258	0.791124743623341	0.52442453591234	1.19345743212464	0.264027496773505
bladder	BFP	0.983185297150735	0.955674682929741	1.01148784811374	0.241541881011605	0.975623262130741	0.936742859928715	1.01611743235819	0.234280062885002	0.963695853052634	0.860065907215524	1.07981224392158	0.524064737860355
bladder	TC	0.956021723507515	0.868950748253392	1.0518174219372	0.35595719929487	0.963726467162498	0.820861351212083	1.1314562467073	0.651750599624464	0.939471775537706	0.80862810633167	1.09148718690463	0.414519515872142
bladder	ALT	0.649969596943118	0.174477275623036	2.42129225964726	0.520817868897263	0.864899050379544	NA	NA	NA	6.54891329599682	0.120578068023589	355.688775425507	0.356494583209607
bladder	CHD	0.882265094208602	0.818201386553505	0.951344875786289	0.00112654392446589	0.870457837103663	0.776682438519813	0.975555527712447	0.0170540196596438	0.717812766120448	0.600188175671157	0.858489367321019	0.000282280406542768
bladder	GGT	0.666711946004931	0.411591983252431	1.07996471513651	0.0994778287734258	0.665500659591608	NA	NA	NA	0.309118620099132	0.0797499987835872	1.1981733260121	0.0894241221874013
bladder	Urate	0.987141793864786	0.886323984971748	1.09942745284688	0.813857915654479	1.03458304974904	0.878439681389791	1.21848102892459	0.683787165498581	0.994598669631909	0.81140383223484	1.21915435241284	0.95841329385323
bladder	ALP	0.419057388797218	0.145775006769468	1.20465845961684	0.106442799313623	0.205529507367264	NA	NA	NA	0.0892868724365549	0.00634116182612506	1.25720582569854	0.0733939339212617
bladder	T2D	1.01797923784716	0.962551619772256	1.07659860250723	0.532741248771025	0.956200546086782	0.877196422319689	1.04232012474333	0.308707007025153	0.964483401721411	0.845570865089785	1.10011859514262	0.590113211864685
bladder	BMI	1.24950108185592	1.10393753601266	1.41425841827814	0.00042388334055062	1.31617686498651	1.03833603250902	1.66836311722688	0.0231489205629832	1.42696174244111	1.02328569090474	1.98988399084349	0.0361108078176
bladder	HDL	0.998466569148556	0.926696368384186	1.07579518353522	0.967836161760497	1.13422431465213	0.975358726781975	1.31896579240395	0.101854352781357	1.03860558053414	0.918695522179172	1.1741665501514	0.545061140571215
bladder	LDL	0.979796264716712	0.91084115922847	1.05397160704287	0.583561140873546	0.940924092037137	0.821285496767281	1.07799072364087	0.380146412167134	0.975281454844742	0.867497713938491	1.09645697144917	0.675298832710034
breast	stroke	0.87079732045858	0.799279390580555	0.948714532432848	0.0015556969632821	0.824075217222479	0.738429874813775	0.919653966886888	0.000548241706966329	0.833678647283225	0.596892272500398	1.16439786366228	0.285915864672796
breast	TG	0.980412890270199	0.895504159312039	1.07337238516726	0.668647164319479	0.970190097725085	0.8754096984083	1.07523234827676	0.563937126501701	0.970446714910549	0.841305611025169	1.11941108455593	0.680527337305637
breast	whr	0.8768282802937	0.767011543571226	1.00236800810471	0.0541849475924266	0.829798484721772	0.705323692295087	0.976240459193979	0.0244496116080098	0.7259817950742	0.439458292844898	1.19931646611382	0.211173089110437
breast	HbA1c	0.968466123860647	0.760815776123348	1.23279072608716	0.794678094506075	0.904797931098189	0.677969406739038	1.20751657520541	0.496875101773879	0.918305885278885	0.574658245330581	1.46745601544919	0.721579068469725
breast	Glucose	1.04695862012903	0.902625336421063	1.21437135435245	0.544286738992215	0.960045508481368	0.798489029415219	1.1542893445014	0.664487108461913	0.954757467484033	0.740736990173414	1.23061469024669	0.720699082194142
breast	BFP	1.04594316754424	1.02737107677689	1.0648509914885	8.91645303676683e-07	1.04889676199927	1.02776502757645	1.07046298308756	4.27754325200082e-06	1.07202157349342	0.989742167597099	1.16114104426349	0.0878345320124239
breast	TC	1.02699160773002	0.972580725152763	1.08445	0.337576475677011	1.01865292098713	0.943949543110018	1.09926826175145	0.634364048269506	0.977230094822031	0.897623857155281	1.06389625299439	0.595212078807588
breast	ALT	1.33686631394762	0.673430512379365	2.65389154265275	0.406610111075343	1.15343336902691	NA	NA	NA	0.23458199832796	0.035082197532369	1.56856519289495	0.134744810299805
breast	CHD	0.942802604983325	0.906900584818838	0.980125900063131	0.00294491175400801	0.900391658803084	0.851080377841311	0.952560017067308	0.000260903709522788	0.921552964863358	0.839223010780453	1.0119597009842	0.087080299590359
breast	GGT	1.26135096056627	0.928360541805137	1.71378055623501	0.137630741198073	1.10250712636646	NA	NA	NA	1.89444241244321	0.800085471093756	4.48566082465845	0.146268082853664
breast	Urate	1.00647770000944	0.938379907718075	1.07951731733011	0.856647756670656	1.01674560032007	0.931214135949799	1.11013307880664	0.71107213724081	1.07710646405476	0.94400899779184	1.22896957298321	0.269691286493219
breast	ALP	0.629936784279377	0.381019006481236	1.04147127948533	0.0716098120330281	0.435806470060089	NA	NA	NA	0.223508853435532	0.0667951343592918	0.747901894999586	0.0150412569805698
breast	T2D	0.943647886349542	0.91405971412817	0.974193829624456	0.000358949638013389	0.962663270393323	0.920635972390339	1.00660912668688	0.0947686102551803	1.01433020512903	0.940326243090195	1.09415830154431	0.712781511140066
breast	BMI	0.832833153258745	0.776875492792073	0.892821394936892	2.54017868583314e-07	0.8367679116815	0.761049064019651	0.920020234072241	0.000230885390463739	0.759567544540244	0.614071529392137	0.939536889603081	0.0112485207416377
breast	HDL	1.03312926245919	0.993223539965711	1.0746383165529	0.104871996134729	1.03257703942881	0.958020924210432	1.11293533931349	0.401802106989196	1.07363865959284	1.00636503689653	1.14540939829055	0.0313828979434343
breast	LDL	0.992478070462427	0.956764932085773	1.02952427217568	0.686348242973322	0.988579621090153	0.926538485839483	1.0547750386745	0.728331453859711	0.9945999775578	0.937781274665583	1.05486123692408	0.856826603259164
crc	stroke	0.876661766348879	0.777282070389878	0.988747691288499	0.0320055625568979	0.846741811327334	0.724699360045847	0.989336729929687	0.0361704305593306	0.510100325924585	0.327095970682692	0.795492350349934	0.00298588289123458
crc	TG	0.992048493233501	0.88584943098379	1.11097911056272	0.890085488508903	0.973534990366915	0.845250262713159	1.12128965736902	0.709860254264274	0.960102727346603	0.803371557913248	1.1474108561333	0.654325322204885
crc	whr	1.25920817889702	1.06639530942743	1.48688316966855	0.00656563727651851	1.35946948535736	1.10038839398186	1.67954995865604	0.00441594121257862	1.06037525089122	0.567833132837658	1.98015157566385	0.854034182936145
crc	HbA1c	1.0981798443531	0.814840099622556	1.48004371790493	0.538476571003172	1.13109771579379	0.758908412156331	1.68581876571739	0.545151252495305	0.971011412870112	0.544250918545413	1.73240527814623	0.920667078368141
crc	Glucose	0.912325503295541	0.751351083484832	1.10778814625915	0.354210716525443	1.00508882793505	0.747098534064884	1.35216909949407	0.973244769755779	0.917636928425888	0.657637664257227	1.28042777683965	0.613075672893639
crc	BFP	1.0009324229466	0.981473648537208	1.02077698856096	0.925866657219924	0.985327106141637	0.959259401148262	1.01210319641933	0.2798959288004	0.942029580594961	0.871186772429218	1.01863315514013	0.134351422997724
crc	TC	1.09070876678291	1.00143871173566	1.18793651573069	0.0462614769116671	0.977011391973264	0.880206139665755	1.08446330584335	0.662207813883463	0.926887757539117	0.814294736536533	1.05504908300159	0.250550898205447
crc	ALT	0.547894353137951	0.234947026773557	1.27768470332581	0.163693243922254	0.580615988234754	NA	NA	NA	0.365598636997932	0.0279463213518866	4.78282496260362	0.4430721720508
crc	CHD	0.866355276206278	0.815520914391414	0.92035832725464	3.31781421625651e-06	0.882556066359938	0.817285336712334	0.95303950197125	0.00143766256453733	0.874600053553643	0.755787566419728	1.01209028523662	0.0720705131083628
crc	GGT	0.923071927639591	0.676672567075115	1.25919362636388	0.613373627032368	0.929631907079941	NA	NA	NA	0.712378947153318	0.297863193094437	1.70374781481099	0.445868881202016
crc	Urate	1.09039237638361	1.00142014153467	1.18726944382548	0.046296716298342	1.07233886024467	0.955096445991312	1.20397331182331	0.237094022079169	1.18646869726647	1.01064240667562	1.39288432812124	0.0366752311567349
crc	ALP	0.832419691516827	0.437778680731996	1.58281472653341	0.57587085747022	0.820965375741156	NA	NA	NA	0.602047937373724	0.113665091631666	3.18885696296732	0.550790769011211
crc	T2D	0.993906402202942	0.954858744435723	1.03455086115776	0.765012718131297	1.01920744205708	0.95075091306376	1.0925930184985	0.591736526773678	1.00547839905524	0.914994330528086	1.10491046472736	0.909590370432076
crc	BMI	1.05239710124155	0.964187778787614	1.14867630877282	0.252847493493551	1.08218845785127	0.921566255508806	1.2708059255706	0.335266602524401	1.22832682132657	0.971429888023454	1.55316075672752	0.0858201327728774
crc	HDL	1.02815611780046	0.975436773053471	1.08372478029652	0.30116504888163	1.01701565607153	0.916866661168187	1.12810388740362	0.74972100976927	1.01025420502007	0.92647845249878	1.10160528397402	0.817323428204758
crc	LDL	1.02557260494241	0.977481397190948	1.0760298569681	0.302773335204006	1.03576021442984	0.943209079310121	1.1373928064607	0.46189899717087	1.04707999013705	0.96937751704693	1.13101086673163	0.242231387918312
hnc	stroke	0.95524111792627	0.807222859519623	1.13040108145605	0.593978856728423	0.91236891181281	0.705885981427603	1.17925139915513	0.483587101154538	0.713682613820384	0.371645956981718	1.37050562154925	0.310941541303424
hnc	TG	0.957246442440146	0.835795455612028	1.09634569727748	0.527901396469736	0.885312761297605	0.707533877440583	1.10776135292859	0.286814488285036	0.924805720886714	0.746891416451729	1.14510034865298	0.473318269819925
hnc	whr	1.17667050715082	0.938209958611624	1.47573948633785	0.159131246571507	1.0101782977738	0.718611148904947	1.42004503387987	0.95352399954573	1.27221566558299	0.544640148042005	2.97174695176885	0.578061980631245
hnc	HbA1c	1.09124549280364	0.705696184594313	1.6874354028835	0.694587606155606	0.774376120971852	0.404956526962668	1.48079691721253	0.439478218385307	1.04704436632079	0.449167789288886	2.44074025606278	0.915214147063514
hnc	Glucose	1.1414494120791	0.854864262651458	1.52410951920555	0.369769096453838	1.05079060439264	0.684326632433515	1.61349981419455	0.820873231447706	1.07326267500881	0.653523495058999	1.76258815218734	0.779978729528799
hnc	BFP	0.979174159118605	0.949218868321769	1.01007477398839	0.184299707412907	0.97295533123157	0.931525065852654	1.01622823826586	0.216861196042764	1.0385152226618	0.917166735458949	1.17591908428799	0.55109681624344
hnc	TC	1.02444754932807	0.920240864666758	1.14045444146227	0.658988240504197	1.02104402836586	0.865394626789144	1.20468844569751	0.805068951603055	1.04119715445128	0.879449715260877	1.23269300748577	0.639297507320829
hnc	ALT	3.9690368085706	0.953808118824459	16.5161659634473	0.0580938658842252	2.77158701424244	NA	NA	NA	0.363583874246353	0.00478898035154395	27.603628310851	0.646948863164452
hnc	CHD	0.906178384405006	0.835141823013666	0.983257264496295	0.0180112592131039	0.915806671560985	0.794349380558697	1.05583497665186	0.225683719627706	0.962717394244427	0.790689245014404	1.17217324887718	0.705204979034135
hnc	GGT	1.39800325709662	0.828688796070888	2.35844036521229	0.209215850167685	1.46646322088073	NA	NA	NA	2.88021902303976	0.663441049856945	12.5039920614935	0.157880665460813
hnc	Urate	1.08828504303539	0.970561341549766	1.22028797582579	0.147495982822805	1.05473060846124	0.872082063224612	1.27563299755482	0.582849950537356	1.15756718505626	0.93179446772868	1.43804436957576	0.186225801473956
hnc	ALP	0.463608339456515	0.189118225253434	1.13649909798804	0.0928965903762756	0.466874566099471	NA	NA	NA	0.286999081188026	0.0280778131265771	2.93357863133597	0.292553256111451
hnc	T2D	0.943938139313807	0.891221558596712	0.999772954610952	0.0490974391524884	0.885551520257058	0.807760980316159	0.97083359327737	0.00956991405897108	0.842275449652433	0.735836883098164	0.964110320347407	0.0127650420646193
hnc	BMI	0.944349446373645	0.829161090188347	1.07553994925598	0.388276792453237	0.779604309061085	0.624892810456308	0.972619413340341	0.0273847657885908	0.711211936730435	0.50207168418907	1.00747051641609	0.0550972606274067
hnc	HDL	0.98775665016403	0.910862683486724	1.07114191593456	0.765760577063089	0.998001374658427	0.854687964407186	1.1653454655945	0.979819456246958	0.985814034747304	0.862799161953521	1.12636793585239	0.833588162444874
hnc	LDL	1.01158821362712	0.939431926695322	1.08928671133102	0.760244227289644	0.980697287443742	0.848408491138241	1.13361332382375	0.792050057089465	1.11091826218868	0.986594184023762	1.25090883896251	0.0823674042711204
kidney	stroke	0.994228788985594	0.832149452040217	1.18787662771902	0.949170676926541	1.01361136290508	0.781814307037452	1.31413301823995	0.918716126719595	1.32050458071818	0.662483502942916	2.63211436956784	0.429539463863125
kidney	TG	1.11585509693785	0.967902384205319	1.28642373206309	0.130922998415292	1.24034074637092	1.00969881334676	1.52366740137944	0.0401741279512151	1.1330683422736	0.90551613404343	1.41780341619077	0.274720512936258
kidney	whr	1.10675750301282	0.852497145716156	1.43685193156415	0.446255463142136	1.09926773551601	0.769837674144313	1.56966798967022	0.602538469092013	0.594255546936888	0.224526304122672	1.57282086143599	0.294620583942575
kidney	HbA1c	1.22019201118846	0.79069310108822	1.88299169692897	0.368625967456668	1.40171009895365	0.735916498936655	2.66985616486059	0.304311077576124	1.65880249321644	0.71546477859548	3.84592756180503	0.23815925796762
kidney	Glucose	1.15392551148442	0.842724844976484	1.58004607790071	0.371931317114743	1.12259370976904	0.744418631805393	1.69288701729119	0.581115262919515	1.04867371604717	0.611654782786763	1.79793666897813	0.862819399762812
kidney	BFP	0.952137292803248	0.924270167578716	0.980844623300567	0.00121139707459767	0.942242043818385	0.901644327488023	0.984667725479416	0.00810615916858738	0.898245216217705	0.797625642805527	1.01155783510174	0.0766580879548917
kidney	TC	1.01771090775765	0.91576710506835	1.13100316230687	0.744420389382191	1.00402351787181	0.851919242974682	1.1832849565879	0.961789588756146	1.05486226915628	0.89364939605078	1.24515767795172	0.52791666694149
kidney	ALT	1.09471204259682	0.122929255529904	9.74865137709202	0.935352699029758	2.54360138888732	NA	NA	NA	4.51549863634293	0.00383243884538604	5320.30092518306	0.676078326451223
kidney	CHD	0.89068208338004	0.826489547346932	0.959860383232654	0.00241755327842989	0.893699068712032	0.791100863350085	1.00960327869508	0.0708585442967837	0.964128718991014	0.805276908246522	1.15431620758544	0.690858046123717
kidney	GGT	1.54417231674156	0.91392204251094	2.60904982359308	0.104452436205404	1.64905201559609	NA	NA	NA	1.3697280840706	0.31404740394533	5.97411410099836	0.675450898843509
kidney	Urate	0.980473363870225	0.857125228296739	1.12157242083438	0.773752187185161	1.1247816311215	0.937595012004038	1.34933921523774	0.205455588497885	1.18938228067244	0.924237641234685	1.53059142634331	0.177737384758932
kidney	ALP	1.4330903892134	0.610945956409419	3.36158712912327	0.408111120005905	1.15223773107457	NA	NA	NA	1.57657666548603	0.180800062507891	13.7477495730764	0.680316994977944
kidney	T2D	1.0145833170269	0.953419014595945	1.07967146808537	0.648119897343098	0.946306648632885	0.849342001916692	1.0543412091077	0.317019886475285	0.911782426229207	0.788090737892631	1.05488765799159	0.214376499560375
kidney	BMI	1.38877845659498	1.21628640121492	1.58573309672441	1.21163274112774e-06	1.65721498190542	1.29324385970539	2.12362229724981	6.53890848138679e-05	1.80975982507618	1.26836460377699	2.58224694595437	0.00107240496276173
kidney	HDL	0.948561456030334	0.8745465275279	1.0288404419257	0.202646356577148	0.955532973569622	0.81413602156284	1.12148736746238	0.57772549050377	0.915493006245835	0.801015496183962	1.04633112402678	0.195154600036884
kidney	LDL	1.00954893048211	0.935139714360262	1.08987889979073	0.807779665407662	1.0417476734408	0.898962425163777	1.20721198655395	0.586579568997727	0.964948969434733	0.853392376472084	1.0910883894492	0.569201597810562
lung	stroke	0.899505927658644	0.77147312568157	1.04878690774642	0.176392691440392	0.794219501891856	0.672184130469485	0.938410457183477	0.00679276456489082	0.36746506697001	0.212976997213685	0.634014833572822	0.000321349732780973
lung	TG	0.950300754646743	0.854180120508148	1.05723781506989	0.348777306723367	0.964579940299685	0.843579285154265	1.1029365912635	0.597964745095705	0.913166503657453	0.772123397747938	1.0799738303931	0.288601744567903
lung	whr	0.975326769140461	0.819681678834575	1.16052649603499	0.778214356959502	0.999285531997249	0.795501589524261	1.25527288393755	0.995099193274354	1.00679190828294	0.523170155020959	1.93747662563703	0.983830375449945
lung	HbA1c	0.862617629357397	0.642314930534072	1.1584802705107	0.325980508997264	0.95881647981139	0.633136420016929	1.45202362854647	0.842562048833812	1.1176775214613	0.63181135824064	1.97717724711129	0.702258187960919
lung	Glucose	0.959484798470922	0.767687588815599	1.19920015890464	0.716238729844384	0.890291451402207	0.674573170957851	1.17499316985047	0.411722826357179	0.894226656593271	0.610127870551688	1.31061266327488	0.566524988722572
lung	BFP	0.973113923371952	0.952121444997543	0.994569246219212	0.0143091268514079	0.970070954910286	0.941826660940688	0.999162262640403	0.0438425773212696	1.00630853851847	0.92219026665945	1.09809972118167	0.887710091049656
lung	TC	0.986664650118896	0.905367763451439	1.07526153580181	0.759600252028537	0.949914727584195	0.850896274093511	1.06045591825237	0.360259457636892	0.899175165963479	0.786769951141999	1.02763962694799	0.118798335418702
lung	ALT	1.08106159817995	0.346473627601611	3.37311150389543	0.893199827145686	0.872592733463923	NA	NA	NA	0.0698940720526275	0.0037562788247504	1.30053745635416	0.0744514013618074
lung	CHD	0.848274401671207	0.802227561168448	0.896964272185547	7.52786239022354e-09	0.816510840539396	0.75298392991169	0.885397318899674	9.32235789929617e-07	0.722112057957915	0.63264706244965	0.824228634254844	1.40345743471215e-06
lung	GGT	0.959916420603858	0.607944476455086	1.51566396312673	0.860652521978265	0.960830573102926	NA	NA	NA	2.12601055133464	0.623800880515115	7.24577506311598	0.227955252279551
lung	Urate	1.09309657486109	1.01149411001482	1.18128233288036	0.0245308618445634	1.11591085220736	0.985318979002018	1.26381106688456	0.0841514156009378	1.18112247610218	1.02054657940365	1.3669638718195	0.0255622527425792
lung	ALP	0.929999641039026	0.463945272865542	1.86422706064165	0.837933112102628	0.754178150683818	NA	NA	NA	1.3322352164863	0.219283756561989	8.09385382607934	0.755328252465842
lung	T2D	0.986477911440467	0.945129246634475	1.02963554796893	0.533165983822179	0.932893138632323	0.875015235555662	0.994599376952111	0.0335270387205316	0.923552499378066	0.835232704326537	1.02121147159248	0.120968762889116
lung	BMI	1.16636899786345	1.06000893647717	1.28340110386069	0.00160729088154521	1.17882273397776	1.0217210496259	1.3600806586608	0.0241665735236698	0.897060799458966	0.694647331065625	1.15845558161359	0.405056965299467
lung	HDL	0.992024509025966	0.937666793030049	1.0495334097607	0.78062478913307	0.968719357966692	0.865045379217688	1.08481845813461	0.582117579790471	1.05801992972363	0.964435354800227	1.16068554115197	0.232629758461484
lung	LDL	0.999521360024986	0.950633650410336	1.05092319077382	0.98507095045643	1.00597618127176	0.909796664754163	1.11232335365789	0.907484415463725	0.952949296786191	0.879315301576031	1.03274941379691	0.240153554626994
lymphoma	stroke	0.92206692489467	0.802105930561042	1.05996899111571	0.253869493555479	0.894479463213505	0.717440877325209	1.1152	0.321686246079719	0.830467315710759	0.482246055393653	1.43013292643909	0.502934150128596
lymphoma	TG	0.976424889923619	0.854880501177327	1.11525010144615	0.725023982111708	1.06294459063739	0.887744044326592	1.27272180532887	0.506519736504049	1.02577413180079	0.832184313291316	1.26439846638077	0.811510973000513
lymphoma	whr	1.03360227844017	0.829601045149216	1.28776798949736	0.76827432261229	0.987269819310751	0.730720436297587	1.33389138678056	0.933493233029837	1.13447716575251	0.495765996901938	2.59606033422342	0.76514485498495
lymphoma	HbA1c	1.20229845670641	0.841079580473856	1.71865018787429	0.312195479890655	1.59412318294158	0.926589981177725	2.74256011182184	0.0920711986763275	1.77831406955933	0.893628461589165	3.53883192615518	0.101074637178412
lymphoma	Glucose	1.10901189920587	0.879153744481975	1.39896735957703	0.38258606789489	0.986781179894589	0.679995629424347	1.43197552286987	0.944158779284006	1.05610093517459	0.708976951760217	1.57318116267038	0.788348033578258
lymphoma	BFP	0.975193766519441	0.948531426276965	1.00260556046214	0.0757302069157826	0.99639486840498	0.957905554169024	1.03643071017061	0.857395196192751	0.964463150443724	0.862342463709589	1.07867721666214	0.526295296480987
lymphoma	TC	0.920267667399592	0.829010051321993	1.02157094272931	0.118887979158794	0.958895599123291	0.830391842049841	1.10728540847446	0.567485452736846	0.999433966679639	0.849342284390055	1.17604912896845	0.994558751357672
lymphoma	ALT	0.698204864576407	0.201915889698614	2.41432228858165	0.570352400866195	0.335440763946454	NA	NA	NA	0.0239638595521759	0.000554153160901004	1.03629574845825	0.0522038400052416
lymphoma	CHD	0.98144648821383	0.916487496575099	1.0510096567895	0.59194156677786	0.933976047512225	0.830653132082094	1.05015104817584	0.253487947447968	0.89952978341842	0.762894011417132	1.06063728269898	0.207796257167738
lymphoma	GGT	0.942494347770003	0.597966941040234	1.4855262634304	0.798624451618408	0.982821400876884	NA	NA	NA	1.29140027048696	0.359914668697629	4.63363903629858	0.694826959651765
lymphoma	Urate	0.955211832369997	0.855453845602454	1.06660300773687	0.415507809058822	0.868920038130636	0.74293241041224	1.0162728427018	0.07874267050811	0.876514214254674	0.711829828859451	1.07929892320118	0.214493774171417
lymphoma	ALP	0.765690113912568	0.365401437053045	1.60448561798713	0.479355456918958	0.73896519050405	NA	NA	NA	0.616041360619774	0.0940715975575851	4.03423528299231	0.613379658080655
lymphoma	T2D	0.968209693014998	0.916613018242212	1.02271077433081	0.247572680461732	0.978824780001909	0.88813960820275	1.07876953251145	0.666126313231105	1.09475117522979	0.963115976443135	1.24437779559331	0.166045818987215
lymphoma	BMI	1.09965279563257	0.969301679738683	1.24753345240105	0.140036337570046	1.04483331339572	0.864310676265161	1.2630604743873	0.65041500293903	1.46864740871128	1.04751095278474	2.05909561649958	0.0257991108061613
lymphoma	HDL	0.98130477372077	0.914049401420712	1.05350876815896	0.602373712205156	0.945503932493007	0.817327492155189	1.09378149510478	0.450883754269255	0.978277333135725	0.870492929135105	1.09940759826506	0.712312993177447
lymphoma	LDL	0.963481448511152	0.903182933886368	1.02780562696276	0.259218680693797	0.955620657824155	0.837160748020003	1.09084288031915	0.501406065452007	0.941688302875344	0.848858264224355	1.04467011413565	0.256512728073497
mm	stroke	1.05576371886304	0.935990038528983	1.19086420173798	0.377093039218147	1.18100730444959	0.979605777645864	1.42381587062005	0.0811588936179568	1.22973958402698	0.772113591608848	1.95859710405016	0.383816700574808
mm	TG	1.26703609597065	1.1350303373075	1.41439432561847	2.48223538005162e-05	1.30034932429861	1.11476365902895	1.51683125971004	0.00082935624979967	1.24356877134004	1.04597323525456	1.4784922184704	0.0135444067353452
mm	whr	1.11115523462946	0.895882396765961	1.3781562846881	0.337401355162536	1.0365916392048	0.791486711237082	1.35759983233304	0.794018317285127	0.635859540688439	0.285316830362013	1.41708203813813	0.268121731051524
mm	HbA1c	1.18123644843078	0.807924133850389	1.72704278612345	0.390092446520586	1.25426366743738	0.759850177903788	2.0703783366787	0.375630902578207	1.66308662760997	0.797587810390189	3.46777758499344	0.174855792249072
mm	Glucose	1.33378608816147	1.0373896329504	1.71486707835467	0.0246858989313124	1.14592548948241	0.823565046125695	1.59446449751958	0.41896195368396	1.22322056569414	0.795003905779409	1.88208956139679	0.359405657910684
mm	BFP	1.01810059053564	0.994104506528716	1.04267590141849	0.140452851738609	1.02284537318792	0.987978165403516	1.05894309620155	0.201776182362854	0.967729405094655	0.879938641347273	1.06427898205604	0.499003199826828
mm	TC	1.05434659805303	0.958368411166807	1.15993675905134	0.277139962130794	0.998907406692608	0.87362814462642	1.14215185635078	0.987243099272896	1.02069463763182	0.878620601142279	1.18574222131361	0.788811420778504
mm	ALT	0.487477585872777	0.164659286425976	1.44318854943648	0.194453111022647	0.459805614015065	NA	NA	NA	0.365948301961273	0.0135500867728554	9.88319572806091	0.549992051281115
mm	CHD	0.98356119791861	0.919468213993409	1.05212188450706	0.629715853041041	0.987646627108392	0.895627095160334	1.08912053388019	0.803273774443961	1.02010988621667	0.867106897944586	1.20011060046197	0.810218226217758
mm	GGT	0.888532852269771	0.596831510972856	1.32280319495155	0.560497680899671	0.823336892371976	NA	NA	NA	0.522567433510086	0.170952107161215	1.59738728641581	0.254943126487842
mm	Urate	0.988413713349942	0.893297598955611	1.09365755586987	0.821396130889481	1.03856781232825	0.898626683229358	1.20030166133959	0.608313873607511	1.05852153814295	0.87435804966107	1.28147484562742	0.559760673956572
mm	ALP	2.52212321644381	1.32154338189789	4.81339137712574	0.00502382876330716	2.03065450202394	NA	NA	NA	1.65095837322474	0.319831365527061	8.52218964087273	0.549372565557029
mm	T2D	0.947421779859955	0.900893841034802	0.996352720007473	0.0355340582914552	0.968302860469536	0.886858292328611	1.05722688472768	0.472413087700934	0.947071062957129	0.841347570175759	1.0660797393203	0.367874357887113
mm	BMI	1.12440315095065	1.00577665075952	1.25702107412519	0.0392782891533824	1.04570750517021	0.860054104415882	1.27143650702298	0.654018813389839	1.21878387864944	0.903489425106466	1.64410794590178	0.195156725302718
mm	HDL	1.04459724485624	0.978604410966591	1.11504034902465	0.190050722371622	1.09452630979201	0.950874963991994	1.2598794670095	0.208296778844153	1.01853359940712	0.914930621290155	1.13386815238336	0.737220404309927
mm	LDL	1.01176607534033	0.954629960312433	1.07232187734245	0.69327483019634	0.945795757551302	0.843674910460724	1.06027760682553	0.339089322122375	1.01856699154611	0.927787443016262	1.11822888321749	0.699300398429339
ovary	stroke	0.997635179497361	0.784077196506693	1.26935964443934	0.984629768446025	0.855330141208036	0.616019732772096	1.18760749297234	0.350715769854742	1.23979579371129	0.484927875951435	3.16973654502414	0.653571223273958
ovary	TG	0.964889786124007	0.786282491170603	1.18406846117145	0.732179929982559	1.06689954557696	0.818272218647874	1.39107086176434	0.632377064223511	1.1646488384607	0.846284296331082	1.60277925846943	0.349500013036603
ovary	whr	0.84381112139672	0.629252793035261	1.13152808612625	0.256580846706854	0.871803118308096	0.559381632421562	1.35871582662002	0.54452333473268	0.848704706635228	0.281676417377274	2.55718844258101	0.770658154481734
ovary	HbA1c	0.881728584730923	0.516160419083904	1.50620866766853	0.644990192889777	0.730296828294047	0.319923385780954	1.66706618246879	0.455440123518066	0.536080471298519	0.189239672354969	1.51861535232729	0.240567318240051
ovary	Glucose	0.918293642956419	0.644817519169814	1.30775481376475	0.636541065323674	1.02632625682154	0.597241414618072	1.76368476743179	0.925052662325417	1.00105345309988	0.545700925272842	1.83636854832556	0.997286178431546
ovary	BFP	1.02110448416249	0.984120678366458	1.05947816207607	0.267178394286274	1.03774084866013	0.98172609668474	1.09695165750868	0.190685762066277	0.978907455452206	0.844628650427828	1.13453386391111	0.777022106213669
ovary	TC	1.01407290787474	0.8798985451244	1.16870731084133	0.846962358997549	0.972313889179039	0.77470185306326	1.22033308085203	0.808617754211769	0.900772872154182	0.721542405495458	1.12452402108195	0.355900173069554
ovary	ALT	0.482671693292349	0.0661669945681288	3.52097	0.47247088467712	0.172943490955866	NA	NA	NA	0.0408447458078325	8.54462348750218e-05	19.5244794875583	0.309654500679249
ovary	CHD	1.02274940606592	0.917197120176184	1.14044879186632	0.685655458317501	0.911317838259666	0.772186458310566	1.07551769833841	0.27191031268543	1.09925249245924	0.84550034829379	1.42916090409224	0.47975968404326
ovary	GGT	0.708474520505845	0.31152717682149	1.6112114240794	0.410994540124863	0.548697912682207	NA	NA	NA	0.176574308982826	0.019178792181094	1.62567518842492	0.125775703387874
ovary	Urate	1.02536001920154	0.875814269281428	1.20044078505319	0.755519856442701	0.975529281255557	0.771170934238775	1.23404207333925	0.836343146143086	0.955697015889243	0.709440774570272	1.28743204354564	0.765644583904202
ovary	ALP	0.279695046361788	0.0699725341647364	1.11800036818943	0.0715110524293736	0.133967998107683	NA	NA	NA	0.248625495272281	0.00673719354633941	9.1751315253476	0.449638434722213
ovary	T2D	0.940707192033303	0.871544721593846	1.01535813277012	0.116692219500078	0.885906669065402	0.769563217826771	1.01983905690152	0.0916970840065909	0.927388051703509	0.774774988593267	1.11006241954711	0.411216455860627
ovary	BMI	0.984417136873627	0.833347091035078	1.16287332108738	0.853408057496248	1.0852734025857	0.829253430631293	1.4203358284129	0.551100731973481	1.09245259803784	0.698540728380846	1.70849405120005	0.698338873211602
ovary	HDL	1.06966062831762	0.961646910322091	1.18980661975987	0.215003221230143	0.897425491473292	0.732300383205168	1.09978436611092	0.296860718088159	1.10262926292725	0.925590578594256	1.31353032278049	0.273918838862678
ovary	LDL	0.975311834865462	0.882443638504256	1.07795346209417	0.624377230148218	0.977540284793248	0.800813141760281	1.19326839004312	0.82332446200061	1.05212711973612	0.896017602139263	1.23543496627889	0.535185451010334
prostate	stroke	0.987139832699828	0.873680733445616	1.11533310968142	0.835399743561866	0.897318885746855	0.780342618348464	1.03183033168441	0.12843308987354	1.15655905818636	0.719441041885939	1.8592612558862	0.548165735625862
prostate	TG	1.04732646801062	0.956479994915966	1.1468015394216	0.317867309465474	1.03953570295415	0.927690858577294	1.16486485527478	0.504367246410266	1.04838664871884	0.908768914198832	1.20945440368732	0.516963820158251
prostate	whr	1.11080096014605	0.950596646045039	1.29800455134672	0.186035243146109	1.05538762225871	0.876397997505582	1.2709328825341	0.56966585377405	1.4061061858357	0.783936834645248	2.52205856195048	0.252884700921387
prostate	HbA1c	0.959371331441681	0.739699228296672	1.24428053509208	0.754560440418233	1.05901294491148	0.732135303256852	1.53183217979127	0.760784454342591	1.32502905895691	0.802977942788624	2.18648846191584	0.270756019732535
prostate	Glucose	0.969304377241783	0.800701841456564	1.17340928557244	0.749137614909944	1.2436941245253	0.976420641296592	1.58412779283813	0.077278900974814	1.21714756339117	0.881201531603243	1.6811684250863	0.233056423317699
prostate	BFP	0.998402216831755	0.981604314636566	1.01548757652275	0.853455885258877	0.997752987671994	0.975532512672583	1.02047959599119	0.844793011844023	0.977918838706633	0.913661275366939	1.04669562000782	0.519637897570547
prostate	TC	1.00695432242432	0.939379876658954	1.07938974704814	0.8449702746133	0.928716790462995	0.844902839900164	1.02084504413526	0.125405347126436	0.94526889756994	0.848192735663591	1.05345548381056	0.308641974008298
prostate	ALT	1.10456643120295	0.53359377016427	2.28650908080282	0.788764909081527	0.699636509746885	NA	NA	NA	0.365551293368032	0.0400980399971789	3.3325256818648	0.372137658067696
prostate	CHD	0.926588888370688	0.875018613517942	0.98119851942375	0.00906365653050402	0.966648437220781	0.894213736105833	1.0449506236066	0.393347567232626	1.03334072365552	0.90106830242196	1.18503008961122	0.638847439593859
prostate	GGT	0.616515404286776	0.472149028845557	0.805023881235637	0.000380338161665966	0.61229796499991	NA	NA	NA	0.699550110587273	0.330611313431061	1.48019846067581	0.350086748419727
prostate	Urate	0.971797416592683	0.900387138746272	1.04887128908928	0.462543410582396	0.975407330548674	0.885718748817032	1.0741778490732	0.612873733145041	1.00521831209803	0.870233150924924	1.16114153305151	0.943600982540188
prostate	ALP	0.673040492224685	0.397667471583486	1.13910122537882	0.140247134433342	0.475251631447287	NA	NA	NA	0.280252716375011	0.0761850880088126	1.03093121092788	0.0555995848222641
prostate	T2D	0.980094552707265	0.942681331814658	1.01899263285222	0.311287424224597	0.961379326490176	0.910253939875555	1.01537622515434	0.157747193984399	1.05034222011229	0.959142474011636	1.1502136640203	0.289215514192832
prostate	BMI	0.880261798049333	0.811861287713798	0.954425152216647	0.00199983931788915	0.962234256289133	0.841566060287393	1.10020449691152	0.573350990272647	0.908419961020798	0.731050535650812	1.12882322813207	0.38613960552802
prostate	HDL	1.01745415840138	0.969716551461146	1.06754181197427	0.480341370489624	1.02264998535968	0.92802078728888	1.12692841246735	0.651193419968806	1.02938507756152	0.951196801942041	1.11400042109363	0.472400676266527
prostate	LDL	0.98702203144193	0.94535615707817	1.03052	0.552764411029592	0.975270004255756	0.900211465111749	1.05658683327584	0.539972923914996	0.996830334950664	0.930169525559578	1.06826840632096	0.928365575141385
stomach	stroke	0.994928030953959	0.809029015739791	1.22354299724684	0.961568878305138	1.08320274890107	0.789294537831881	1.48655304070626	0.620686685425453	1.27087118411063	0.571065627816108	2.82824510517175	0.556998619296227
stomach	TG	1.08117851581977	0.903029283331462	1.29447295303398	0.395519354814098	1.07678334315496	0.827535012587258	1.40110370009717	0.581818886015969	0.955909408648635	0.720940519002312	1.26745934436798	0.754061886700599
stomach	whr	1.08506654651001	0.804620214284026	1.46326103850476	0.592562080842177	1.12506859298615	0.723399354279408	1.74976564664578	0.60097795455175	1.12290540602447	0.364254747868869	3.46163381055751	0.840065182838008
stomach	HbA1c	1.40551189352502	0.834118081999694	2.36832617044381	0.201013116881513	1.26706470098004	0.560671178073061	2.86344834415661	0.569340609333957	1.22994698089685	0.446019053473439	3.39171513870619	0.689216482662412
stomach	Glucose	1.20597296574078	0.825630157528184	1.7615281864846	0.332633946138884	1.31614727102867	0.78322069921246	2.21169287376855	0.299578939806827	1.51277248415837	0.79103056408033	2.89303687208005	0.210805885406103
stomach	BFP	0.992426906200576	0.956234277455017	1.02998939420176	0.688371861982263	0.994121931690171	0.938818312380644	1.0526833595324	0.840012980069739	0.97250887633913	0.838247614189171	1.12827462738828	0.713049181260826
stomach	TC	0.939380428899703	0.819414957306463	1.07690930258399	0.369675763358296	0.852954745008554	0.68824048706923	1.05708950679535	0.146265074432421	0.921049725310895	0.74287400467057	1.1419602666962	0.453388685124979
stomach	ALT	0.746949625106982	0.116279559653438	4.79820997009566	0.758505939699795	1.47513216991707	NA	NA	NA	9.97254068665135	0.0352097179663195	2824.54883171881	0.424669581723929
stomach	CHD	1.00314793825428	0.910055087445075	1.10576359596974	0.949566188177816	1.09087630551539	0.917407874183761	1.29714508390687	0.324917079250695	1.09833125576423	0.868703924222952	1.38865672613104	0.433167490072646
stomach	GGT	1.13797541390179	0.574497842491643	2.2541216813426	0.710910688459708	1.01063413963642	NA	NA	NA	0.485334555669344	0.0711957531884511	3.30847867151954	0.460389129336504
stomach	Urate	1.09665495317315	0.938690699968467	1.28120166350812	0.244952786191098	1.04375901466315	0.815483187906572	1.33593542680784	0.73376173704204	1.37548751862292	1.02746185678689	1.84139771358914	0.0321915537205941
stomach	ALP	0.209961584394922	0.0696227790340205	0.633181661709953	0.00558055658537638	0.224061670745836	NA	NA	NA	0.0571958956144752	0.00352249989143986	0.928707047824701	0.0442189838577076
stomach	T2D	1.01269240019473	0.938142729207945	1.09316617342226	0.746476074187577	0.996116558735154	0.86456083444824	1.14769043316612	0.957060812944254	0.877328756553885	0.733243427912797	1.04972744081373	0.15277419770686
stomach	BMI	0.999653205258805	0.840822488474527	1.18848692141573	0.996865077544929	1.07563676003974	0.762292149108161	1.51778349141129	0.678123262572903	1.04093052464123	0.654052971965908	1.65664923725221	0.865637123650289
stomach	HDL	0.996924100352574	0.899793864270533	1.10453927430314	0.953029600780618	1.00513492477167	0.805405372587116	1.25439468295386	0.963856203999986	1.08256789821835	0.91466401366724	1.28129371741006	0.356189254453899
stomach	LDL	1.02611227629008	0.933620514157351	1.12776699696185	0.592753264420189	0.99896910938217	0.821860729942333	1.21424378260515	0.991734866262155	1.02480373579833	0.880714357405481	1.19246687427702	0.75129676951018
liver	stroke	0.753234366999282	0.536891396196321	1.05675377860096	0.100912848350258	0.636459524504053	0.3780337860041	1.07154635730768	0.0891301312291611	0.453705202306649	0.121695172667301	1.69150843117565	0.239148400945004
liver	TG	1.04974464062939	0.758143037304705	1.45350383279619	0.769989689961023	0.973154967276141	0.611312039541581	1.54917706355726	0.908670520544381	1.02298341296558	0.611134454317479	1.71238105757175	0.931105773313662
liver	whr	1.46579418707849	0.926086178129542	2.32003527275682	0.1026298139086	1.31767760509826	0.6605523564867	2.6285187751237	0.433621706171661	1.23921674737679	0.221450889761655	6.9345313926348	0.807139259847448
liver	HbA1c	1.74985611259544	0.73088497859561	4.18943678480194	0.209050918489776	0.706993905937739	0.188036528528864	2.65820894984442	0.607852439102952	6.19842189725634	1.16491866520886	32.9812159113259	0.0324370099802698
liver	Glucose	1.51256211070594	0.784354289738368	2.91685041909613	0.216811265385098	2.83980702785018	1.13315792710001	7.11684025903259	0.0259679347409522	2.84165757093008	0.928807763181695	8.69396022570132	0.0671672751896646
liver	BFP	0.941143555362457	0.888408176539578	0.997009274779931	0.0392261703654085	0.936499283700361	0.858290211964308	1.02183491800995	0.140338257246347	0.768254754808565	0.609922825526101	0.967688605155686	0.0251598779416642
liver	TC	0.960742487157386	0.73728799305586	1.25192073561875	0.766836780394315	0.710518239741467	0.49310041598572	1.02379992520617	0.0666848415457529	0.979920085787105	0.644878995395745	1.48902876568298	0.924298975353563
liver	ALT	7.42235504182551	0.0305826510904995	1801.39237124628	0.474365761690431	2.44418977971153	NA	NA	NA	1.33086645599392	2.76468939246641e-09	640652627.566853	0.977644338517701
liver	CHD	0.853460276474456	0.72860586896249	0.999709821933036	0.0495769129278389	0.758730872497755	0.572837423468053	1.00494924615083	0.0541581812486185	0.705116898273777	0.482202129900391	1.03108180035193	0.071525827717476
liver	GGT	1.06327782809738	0.288257448313801	3.92204866287699	0.926591584842983	1.07464673208117	NA	NA	NA	0.130403742822585	0.00369190703269265	4.6060575175796	0.26265114941232
liver	Urate	0.980696532033474	0.778575442315681	1.23528901076297	0.868523834125585	0.860277329147993	0.589519603445898	1.25539011547717	0.435106894153566	0.867411353946791	0.561266748643928	1.34054343816675	0.52188689508083
liver	ALP	6.06527167342206	1.05208286962569	34.9663715040855	0.0437157792644413	2.94199157194568	NA	NA	NA	3.30842823063504	0.0389784470571255	280.814095574952	0.597480029199362
liver	T2D	1.20669086620337	1.07422309242883	1.35549389772136	0.00154127026586311	1.1361439923615	0.907387679657383	1.42257074932573	0.26581602011742	0.960179597878014	0.730406047037059	1.26223607255323	0.770910898951618
liver	BMI	1.62420878551947	1.23222114824673	2.14089344490818	0.000577801715056674	1.89206224442265	1.12457854861406	3.18332546995637	0.0162915033569202	1.44193211471269	0.686895452462725	3.02690637415835	0.333380374438981
liver	HDL	1.07370498893006	0.915578291590678	1.25914125950979	0.381623099732129	1.14528715194888	0.808195497449021	1.62297694624551	0.44563848421936	1.20364793159143	0.926210175858258	1.56418962022507	0.165569512469906
liver	LDL	0.969998570709398	0.831797303533998	1.13116167025398	0.697702728041725	0.830641740979564	0.599509764765529	1.15088317556831	0.26471262652311	0.98292021424811	0.767178053373998	1.25933235880324	0.891618604825474
