# Supplementary material for: Profiling the Onco-metabolic Nexus and Improving Cancer Risk Prediction Performance: A Large-scale Cohort and Genome-Wide Pleiotropic Analysis
Source: Cancer Res Commun. 2026 May 8;6(5):1071–82. doi: 10.1158/2767-9764.CRC-26-0099 (PMC13153864; doi:10.1158/2767-9764.CRC-26-0099)
Supplement: Supplementary Table S8 — Heterogeneity Test Results for Onco-Metabolic Traits in Mendelian Randomization. [file crc-26-0099_supplementary_table_s8_suppst8.xlsx]

## Sheet: Sheet1
Supplementary Table S10. Heterogeneity Test Results for Onco-Metabolic Traits in Mendelian Randomization.
p1	p2	Q_heter	df_heter	p_heter
bladder	stroke	69.3286237788259	49	0.0294816531019277
bladder	TG	115.83676075065	97	0.0932899442442227
bladder	whr	68.5138726710991	81	0.83728947432581
bladder	HbA1c	143.84116277583	122	0.0861818473073001
bladder	Glucose	108.819679130395	107	0.432811374369652
bladder	BFP	193.90365232194	177	0.182340245627757
bladder	TC	136.048103566903	129	0.318326198375193
bladder	CHD	208.692570947064	167	0.0157436242555521
bladder	Urate	200.121755708494	175	0.0936360137771146
bladder	T2D	418.870021142111	366	0.0292715319898592
bladder	BMI	604.350061602376	548	0.0477558915560802
bladder	HDL	1703.4386894357	1638	0.127135617452647
bladder	LDL	1956.42005443879	1615	8.44313890055172e-09
breast	stroke	74.6424053859489	49	0.0105789866953802
breast	TG	240.685554290804	97	3.29544887521845e-14
breast	whr	151.567710906594	81	3.38639055080335e-06
breast	HbA1c	254.301082253115	121	1.67756120191283e-11
breast	Glucose	176.775366626943	107	2.55547841886059e-05
breast	BFP	345.34316342472	174	2.09404591738727e-13
breast	TC	188.700600665499	129	0.000481134306252707
breast	CHD	234.89253509881	166	0.000346740075466384
breast	Urate	368.511897315603	174	4.89728053989072e-16
breast	T2D	566.75799149285	365	6.04685133659191e-11
breast	BMI	775.752782742272	545	2.6220815221421e-10
breast	HDL	2188.60178409685	1634	7.36361482624836e-19
breast	LDL	2145.26008380332	1612	7.28525876013863e-18
crc	stroke	83.8094360120963	49	0.00143523099517235
crc	TG	197.992660568909	97	6.65002758352795e-09
crc	whr	121.405462240279	81	0.00246168380058678
crc	HbA1c	211.835602941736	122	8.51650325454114e-07
crc	Glucose	165.102207101893	107	0.000266855853822405
crc	BFP	248.271371983216	177	0.000327540891762501
crc	TC	264.614856883823	129	2.18367027497691e-11
crc	CHD	329.931574527668	167	8.94266617873927e-13
crc	Urate	297.988721915499	175	1.93537468989266e-08
crc	T2D	515.984812825234	366	3.67641319462787e-07
crc	BMI	701.572862666502	548	9.15135743548384e-06
crc	HDL	2082.92548672621	1638	3.61308351349135e-13
crc	LDL	2033.72543138745	1615	4.42190246306628e-12
hnc	stroke	58.0141966837569	49	0.177096239777795
hnc	TG	104.455808129295	97	0.284422519791766
hnc	whr	78.3517089951765	81	0.562704000570647
hnc	HbA1c	155.765712709592	122	0.0211243559497721
hnc	Glucose	125.962560209914	107	0.101741478779176
hnc	BFP	215.337762554983	177	0.0260965046369661
hnc	TC	145.626170160042	129	0.150382816319927
hnc	CHD	213.577316878582	167	0.00866254295198655
hnc	Urate	187.075675974148	175	0.252501089900586
hnc	T2D	359.571112195608	366	0.584860616630063
hnc	BMI	546.954836551573	547	0.492503431848859
hnc	HDL	1760.51834916109	1638	0.0178209194144618
hnc	LDL	1710.96909337315	1615	0.0476625924111776
kidney	stroke	65.1952059455203	49	0.0605941183573798
kidney	TG	113.135689122366	97	0.125672512475752
kidney	whr	104.692095670897	81	0.039460400675296
kidney	HbA1c	153.437429436075	122	0.0284786618178767
kidney	Glucose	142.752183422335	107	0.0119289831459161
kidney	BFP	197.329859624224	177	0.140777115858222
kidney	TC	137.185162181665	129	0.294427673984551
kidney	CHD	165.547401370678	167	0.51722853957541
kidney	Urate	255.598713101108	175	6.7651144813231e-05
kidney	T2D	419.432977366848	366	0.0280263934926289
kidney	BMI	580.531759624815	548	0.162582124508287
kidney	HDL	1776.66932840635	1638	0.00891478766801947
kidney	LDL	1788.30910374534	1615	0.00154647526965468
lung	stroke	96.1040619792251	49	6.73280710105664e-05
lung	TG	144.04890304575	97	0.00137558376172523
lung	whr	110.689296960034	81	0.0158830110686485
lung	HbA1c	164.499837148987	122	0.00623975128571505
lung	Glucose	180.984976269997	107	1.03980763185937e-05
lung	BFP	240.47927989245	177	0.00106016929523373
lung	TC	215.22174668184	129	2.90533395425457e-06
lung	CHD	208.569090873185	167	0.0159752565332423
lung	Urate	209.661690216332	175	0.0377057935311498
lung	T2D	463.901870443451	366	0.000386062172895609
lung	BMI	692.901713632647	547	2.15413560564723e-05
lung	HDL	1959.50152495706	1638	5.84978098159223e-08
lung	LDL	1795.48199269496	1614	0.000989296520516875
lymphoma	stroke	46.4657274650067	49	0.576461668217175
lymphoma	TG	125.479798532812	97	0.0274307874462042
lymphoma	whr	102.857992102646	81	0.0510561962321821
lymphoma	HbA1c	130.938851233593	121	0.253095553388923
lymphoma	Glucose	114.971197980046	107	0.281887115988527
lymphoma	BFP	214.753228658227	176	0.0246609534849061
lymphoma	TC	180.125334669454	128	0.00165014367753256
lymphoma	CHD	193.636176608219	167	0.0774402837309743
lymphoma	Urate	238.539763600775	175	0.00100162157830427
lymphoma	T2D	446.986491334753	366	0.00238981979133167
lymphoma	BMI	707.704778079253	548	4.46571837475291e-06
lymphoma	HDL	1804.89621594441	1637	0.00217825425318718
lymphoma	LDL	1700.30604731661	1614	0.0662290126999766
mm	stroke	48.1664333433264	49	0.506854007941644
mm	TG	115.509348235396	96	0.0853620253650597
mm	whr	127.724024611186	81	0.000720517857873972
mm	HbA1c	207.165723711759	122	2.3730203798531e-06
mm	Glucose	175.203576285781	107	3.55017731053265e-05
mm	BFP	220.988831398783	176	0.0120866983795906
mm	TC	196.88194553345	129	0.000110992373992949
mm	CHD	230.900200163534	167	0.00077564379172199
mm	Urate	265.124910218598	175	1.28300184489955e-05
mm	T2D	492.070831359199	365	9.73335944178805e-06
mm	BMI	712.079632744246	548	2.64500564673934e-06
mm	HDL	1979.15629649427	1637	9.60104705684542e-09
mm	LDL	1799.48221637509	1614	0.000791622138198421
ovary	stroke	71.4405260075471	49	0.0198689461334539
ovary	TG	124.783153037246	97	0.0302102297864947
ovary	whr	81.8361155989572	81	0.453100772670927
ovary	HbA1c	136.250573649931	122	0.178443459112274
ovary	Glucose	120.869991654147	107	0.169756193812941
ovary	BFP	173.697893718333	177	0.556108694567588
ovary	TC	152.490546345619	129	0.0773692512383321
ovary	CHD	217.27986734537	167	0.00537148681588391
ovary	Urate	213.914568675065	175	0.0239492397963708
ovary	T2D	388.401546386156	366	0.201523566361417
ovary	BMI	523.928618991029	548	0.763564748115308
ovary	HDL	1824.58294132263	1638	0.000801781978116028
ovary	LDL	1836.53682340012	1615	9.0405295972497e-05
prostate	stroke	115.986172049387	49	2.34841396259549e-07
prostate	TG	169.995161740025	96	4.92629495284464e-06
prostate	whr	149.613238564012	81	5.45905636063812e-06
prostate	HbA1c	212.013938207554	122	8.18515626428348e-07
prostate	Glucose	224.398450066382	105	1.14941353629244e-10
prostate	BFP	247.903999590966	177	0.000346814169662595
prostate	TC	199.503405433576	129	6.78900001423175e-05
prostate	CHD	376.246373292866	166	2.35484530121974e-18
prostate	Urate	353.31178417224	175	3.8921271532078e-14
prostate	T2D	639.028288224014	361	9.37967693504399e-18
prostate	BMI	844.610924870106	547	4.11481215540788e-15
prostate	HDL	2405.5060917983	1637	2.56417480439454e-32
prostate	LDL	2170.42682767583	1615	4.53314673703527e-19
stomach	stroke	45.8281141781368	49	0.602498085341681
stomach	TG	96.3466503417217	97	0.499640649126645
stomach	whr	84.4892840317236	81	0.37352651574454
stomach	HbA1c	130.550935979945	122	0.281774211639692
stomach	Glucose	137.302955769621	107	0.0257325022331947
stomach	BFP	170.254363744467	177	0.628403854391071
stomach	TC	137.542697533143	129	0.287114269144101
stomach	CHD	152.856711889457	167	0.776410798621369
stomach	Urate	225.468397774321	175	0.00604308757425846
stomach	T2D	382.148011350577	366	0.269989810973946
stomach	BMI	573.170507230686	548	0.220938402450467
stomach	HDL	1646.56081999348	1638	0.436065311901609
stomach	LDL	1559.84417451748	1615	0.833976038957556
liver	stroke	52.908192848096	49	0.325732695064064
liver	TG	140.415666287575	96	0.00212406682565738
liver	whr	81.5668555216899	81	0.461438021876755
liver	HbA1c	150.336245775308	122	0.0416425778468777
liver	Glucose	165.687506912405	107	0.000238537079090292
liver	BFP	168.058055733476	177	0.672891943513295
liver	TC	201.675772848893	128	3.5216812810489e-05
liver	CHD	178.203589680261	165	0.228203991379127
liver	Urate	199.355603962528	174	0.0911653526876317
liver	T2D	351.920230987598	365	0.679126790597869
liver	BMI	593.725897120651	548	0.0861964259881839
liver	HDL	1656.82902009539	1638	0.367171417349958
liver	LDL	1757.41247146182	1614	0.00685606990743874
