# Supplementary material for: Profiling the Onco-metabolic Nexus and Improving Cancer Risk Prediction Performance: A Large-scale Cohort and Genome-Wide Pleiotropic Analysis
Source: Cancer Res Commun. 2026 May 8;6(5):1071–82. doi: 10.1158/2767-9764.CRC-26-0099 (PMC13153864; doi:10.1158/2767-9764.CRC-26-0099)
Supplement: Supplementary Table S9 — Pleiotropy Test Results for Onco-Metabolic Traits in Mendelian Randomization. [file crc-26-0099_supplementary_table_s9_suppst9.xlsx]

## Sheet: Sheet1
Supplementary Table S11. Pleiotropy Test Results for Onco-Metabolic Traits in Mendelian Randomization.
id.exposure	id.outcome	outcome	exposure	egger_intercept	se	pval
stroke	bladder	outcome	exposure	0.0361768981806156	0.0151134677034074	0.0206370121944936
TG	bladder	outcome	exposure	0.00697238984287498	0.00415430874103501	0.096531089260253
whr	bladder	outcome	exposure	-0.000810941	0.00983159211133563	0.934468545946769
HbA1c	bladder	outcome	exposure	0.00212639878040012	0.0047289181125037	0.653761085793268
Glucose	bladder	outcome	exposure	0.00538194290550322	0.00454787274436799	0.23929872463329
BFP	bladder	outcome	exposure	0.00437352608382142	0.00729488043582979	0.549588119474431
TC	bladder	outcome	exposure	0.000581045167029704	0.00353172567921919	0.869580066585776
CHD	bladder	outcome	exposure	0.0122167254047554	0.00487082003729599	0.0130966233601895
Urate	bladder	outcome	exposure	4.02761836001147e-05	0.00364027582822701	0.991185022924588
T2D	bladder	outcome	exposure	0.00402475774472194	0.00326268390751867	0.218155943401802
BMI	bladder	outcome	exposure	-0.00260214	0.00282817076529705	0.357936838527088
HDL	bladder	outcome	exposure	-0.000619166	0.00106422011359168	0.560779482894804
LDL	bladder	outcome	exposure	-0.000376883	0.00114768918824744	0.742663483528451
stroke	breast	outcome	exposure	0.00306632116631734	0.00787291643317211	0.698645902803008
TG	breast	outcome	exposure	0.000412092107062911	0.00289644022012201	0.887160670533104
whr	breast	outcome	exposure	0.00440786534011774	0.00642409763912571	0.494605226795438
HbA1c	breast	outcome	exposure	0.000661327514194398	0.00302851358103288	0.827514079552038
Glucose	breast	outcome	exposure	0.000838285589241767	0.00277842580707801	0.763462423866543
BFP	breast	outcome	exposure	-0.00278918	0.00526972066090786	0.597286392217995
TC	breast	outcome	exposure	0.00280836972965742	0.00196877259431654	0.156170981826163
CHD	breast	outcome	exposure	0.00147763675232048	0.00251667856681782	0.557913803906581
Urate	breast	outcome	exposure	-0.00285401	0.00235831592361168	0.227856787116949
T2D	breast	outcome	exposure	-0.00391293	0.00183747762534825	0.0338823267681995
BMI	breast	outcome	exposure	0.00131044291994593	0.00175019904070779	0.454337914322159
HDL	breast	outcome	exposure	-0.000916534	0.000575100449022013	0.111198003998321
LDL	breast	outcome	exposure	3.86489467249227e-05	0.000573654506130141	0.946292954601271
stroke	crc	outcome	exposure	0.0245193178766185	0.0107492508333697	0.02702542153694
TG	crc	outcome	exposure	0.00164821470605905	0.00354845627251505	0.643349988828751
whr	crc	outcome	exposure	0.00534545354163719	0.00777679480769714	0.493844163429986
HbA1c	crc	outcome	exposure	0.00109875037714632	0.00369954772393281	0.76697890053953
Glucose	crc	outcome	exposure	0.00357832486956673	0.00361781770509573	0.324874540556025
BFP	crc	outcome	exposure	0.00705731345911486	0.00529469309123722	0.184286455076984
TC	crc	outcome	exposure	0.00976950519396655	0.00306082936097142	0.00177922982966497
CHD	crc	outcome	exposure	-0.000465686	0.00401944078302505	0.907904708231092
Urate	crc	outcome	exposure	-0.0035704	0.00285224106668898	0.212326900348478
T2D	crc	outcome	exposure	-0.0012641	0.00233681085175172	0.588870751054449
BMI	crc	outcome	exposure	-0.00314108	0.00195849168228899	0.109329220881109
HDL	crc	outcome	exposure	0.000307084563057078	0.000758047945348023	0.68545757729039
LDL	crc	outcome	exposure	-0.000538807	0.000754164607205798	0.475057167487635
stroke	hnc	outcome	exposure	0.0151462357733452	0.0157066148247348	0.339717840717967
TG	hnc	outcome	exposure	0.00175357742907462	0.00434155491192446	0.687180634639201
whr	hnc	outcome	exposure	0.00124649509659591	0.0106674840780235	0.907271803394737
HbA1c	hnc	outcome	exposure	-0.00198182	0.00533962237046094	0.71117197045691
Glucose	hnc	outcome	exposure	0.00191122639233837	0.00534229979256965	0.721239172570765
BFP	hnc	outcome	exposure	-0.00822452	0.00832586287166294	0.324593225303363
TC	hnc	outcome	exposure	-0.000767653	0.00397085490301773	0.847013306657854
CHD	hnc	outcome	exposure	-0.00252226	0.00544077873503952	0.643553370445062
Urate	hnc	outcome	exposure	-0.0023414	0.00383038377808979	0.54181876974614
T2D	hnc	outcome	exposure	0.00827555384964778	0.00331927954575503	0.0131028198355539
BMI	hnc	outcome	exposure	0.00495339435358791	0.00291991265213775	0.0903766025159485
HDL	hnc	outcome	exposure	0.000191780224957746	0.00117337861152262	0.870190022091216
LDL	hnc	outcome	exposure	-0.00204593	0.00116365989663326	0.078906170709909
stroke	kidney	outcome	exposure	-0.0143714	0.0167151965067666	0.394185283131984
TG	kidney	outcome	exposure	-0.000405231	0.0045361923598693	0.92900353706821
whr	kidney	outcome	exposure	0.0124666827265676	0.0121567313759973	0.308219951265964
HbA1c	kidney	outcome	exposure	-0.00342105	0.00531498792036052	0.521013084328369
Glucose	kidney	outcome	exposure	-0.000118609	0.00570909036806782	0.983463872855354
BFP	kidney	outcome	exposure	0.00741288397382875	0.00799539847265559	0.355121551470318
TC	kidney	outcome	exposure	-0.00104977	0.00386361346838088	0.786285607972877
CHD	kidney	outcome	exposure	-0.00358007	0.00481363808658383	0.458087929064474
Urate	kidney	outcome	exposure	-0.00546216	0.00446073851764155	0.222419918028465
T2D	kidney	outcome	exposure	0.00582659510360157	0.00354481678642528	0.101100410330947
BMI	kidney	outcome	exposure	-0.00385038	0.00301270622067917	0.201774832193973
HDL	kidney	outcome	exposure	0.00027258456328934	0.00118233348194305	0.817694813869034
LDL	kidney	outcome	exposure	0.000942550583180041	0.00119393656525068	0.42996628877128
stroke	lung	outcome	exposure	0.0442636248526073	0.0118085581726595	0.000478116271239212
TG	lung	outcome	exposure	0.00179946873331652	0.0033444244827045	0.591787546420314
whr	lung	outcome	exposure	0.000716467566498132	0.00823423230874289	0.930880307643019
HbA1c	lung	outcome	exposure	-0.00401247	0.00358600592367262	0.265388799019282
Glucose	lung	outcome	exposure	0.00085479947206428	0.0042043676482743	0.83928075596503
BFP	lung	outcome	exposure	-0.00308273	0.00578408341151488	0.594728707587266
TC	lung	outcome	exposure	0.00560498062033418	0.00312489904095895	0.0752297210671489
CHD	lung	outcome	exposure	0.00955761961483967	0.00345264972343975	0.00627749365220454
Urate	lung	outcome	exposure	-0.00278319	0.00264633925220713	0.29439018629461
T2D	lung	outcome	exposure	0.00516301084377684	0.00243590444619356	0.034718919113712
BMI	lung	outcome	exposure	0.00399293406625822	0.00215375830818434	0.0642871474547555
HDL	lung	outcome	exposure	-0.00126167	0.000812012541352196	0.120435733435555
LDL	lung	outcome	exposure	0.000938663083527534	0.000782982467039456	0.230770040734321
stroke	lymphoma	outcome	exposure	0.00578782011640284	0.0125519572943887	0.646803084625204
TG	lymphoma	outcome	exposure	-0.00353843	0.00413008540217681	0.393719435679492
whr	lymphoma	outcome	exposure	-0.000572314	0.0105276678090271	0.956781615872412
HbA1c	lymphoma	outcome	exposure	-0.006036	0.00426228846510661	0.159324577293195
Glucose	lymphoma	outcome	exposure	-0.000205671	0.00444438103711316	0.963176766179054
BFP	lymphoma	outcome	exposure	0.00122282387841184	0.00735459269400652	0.868139009947651
TC	lymphoma	outcome	exposure	-0.00460529	0.00383691288547168	0.232272998311453
CHD	lymphoma	outcome	exposure	0.00553232313904344	0.00449048100965858	0.219687152376513
Urate	lymphoma	outcome	exposure	0.00514226456104225	0.00373604912122414	0.170469259060347
T2D	lymphoma	outcome	exposure	-0.00600619	0.00317145895680779	0.0590387120398093
BMI	lymphoma	outcome	exposure	-0.00460232	0.00288358804238502	0.111057686364105
HDL	lymphoma	outcome	exposure	-0.000146913	0.00103444582786159	0.887080702504551
LDL	lymphoma	outcome	exposure	0.000747594680022656	0.00101133060895307	0.459881655753816
stroke	mm	outcome	exposure	-0.00869813	0.0109627676032997	0.431435189494424
TG	mm	outcome	exposure	0.000421369475155079	0.00351092001208896	0.904723271971342
whr	mm	outcome	exposure	0.0122402440063945	0.0101574392760192	0.231735781960745
HbA1c	mm	outcome	exposure	-0.00364186	0.00467703694020425	0.437694957957943
Glucose	mm	outcome	exposure	-0.000893607	0.00479475112870022	0.852509296579553
BFP	mm	outcome	exposure	0.00673768588347356	0.00643477548846972	0.296509489673554
TC	mm	outcome	exposure	0.00269378866420278	0.00350089542896568	0.443039638197866
CHD	mm	outcome	exposure	-0.00104903	0.0043027299470215	0.807682616130981
Urate	mm	outcome	exposure	-0.00199451	0.00345989663063835	0.565045921495724
T2D	mm	outcome	exposure	0.000254542640426086	0.00292955687312449	0.930808503671885
BMI	mm	outcome	exposure	-0.0011792	0.00253322250917023	0.641762863742743
HDL	mm	outcome	exposure	0.00062354005556311	0.000946561286717492	0.510153896730197
LDL	mm	outcome	exposure	0.000141303153030976	0.000909427893072464	0.876544444270152
stroke	ovary	outcome	exposure	-0.00705696	0.0227477113691917	0.757731000022504
TG	ovary	outcome	exposure	-0.00668461	0.00612437596433875	0.277795425418547
whr	ovary	outcome	exposure	-0.00138646	0.0139813129516175	0.921255104372962
HbA1c	ovary	outcome	exposure	0.00681275932139487	0.00649374370876544	0.296210815284848
Glucose	ovary	outcome	exposure	5.10313345600164e-05	0.00679073401513712	0.994018200155941
BFP	ovary	outcome	exposure	0.00713617526957583	0.00978843900527354	0.466945497567173
TC	ovary	outcome	exposure	0.00659670050073978	0.00523566314048449	0.209977889779362
CHD	ovary	outcome	exposure	-0.00305553	0.00710402911259207	0.66767187762252
Urate	ovary	outcome	exposure	0.00230818609423796	0.00529757203395127	0.663589790084187
T2D	ovary	outcome	exposure	0.000988071184116674	0.00442801458607622	0.823550668211629
BMI	ovary	outcome	exposure	-0.0022923	0.00378447102341039	0.544956974684458
HDL	ovary	outcome	exposure	-0.00110724	0.00154799147452807	0.474539064243211
LDL	ovary	outcome	exposure	-0.00178124	0.00156383364250093	0.254864430615158
stroke	prostate	outcome	exposure	-0.00762944	0.0113805031573506	0.505818204013697
TG	prostate	outcome	exposure	0.000654735255177285	0.0028564047186608	0.819193359085462
whr	prostate	outcome	exposure	-0.00545523	0.00741741005514119	0.464208595228831
HbA1c	prostate	outcome	exposure	-0.00382581	0.00315957894905971	0.228308976862537
Glucose	prostate	outcome	exposure	-0.00476319	0.00367434031532583	0.197727865889896
BFP	prostate	outcome	exposure	0.00317026497088775	0.00456216734429954	0.488032308306688
TC	prostate	outcome	exposure	0.00278355391129418	0.00235596632390667	0.239598052454169
CHD	prostate	outcome	exposure	-0.00649372	0.00366582698216401	0.0783367255779659
Urate	prostate	outcome	exposure	-0.00151416	0.00267470749308426	0.572053507492986
T2D	prostate	outcome	exposure	-0.00303659	0.00224731251532217	0.177476777913788
BMI	prostate	outcome	exposure	-0.000238966	0.00185352634843493	0.897464281898645
HDL	prostate	outcome	exposure	-0.000273392	0.000699692646467055	0.696046966007215
LDL	prostate	outcome	exposure	-0.000457848	0.000668648836598957	0.493609189142393
stroke	stomach	outcome	exposure	-0.0136446	0.0188365542610743	0.472355879111585
TG	stomach	outcome	exposure	0.00466089694773258	0.00544083464120777	0.393771081173509
whr	stomach	outcome	exposure	-0.000921459	0.0143079772742761	0.94881096455725
HbA1c	stomach	outcome	exposure	2.65599943736744e-05	0.00639601318196685	0.996693563860701
Glucose	stomach	outcome	exposure	-0.00436921	0.0072742479000451	0.549360932403375
BFP	stomach	outcome	exposure	0.00200542552579664	0.00985710868444933	0.839018612971011
TC	stomach	outcome	exposure	0.00165706297201812	0.0050341378269991	0.742568808165851
CHD	stomach	outcome	exposure	-0.00572582	0.00626942427367252	0.362413166363549
Urate	stomach	outcome	exposure	-0.00849834	0.00544143600548647	0.120155940165729
T2D	stomach	outcome	exposure	0.00603167687620258	0.00441576377754062	0.172798227157943
BMI	stomach	outcome	exposure	-6.04675e-05	0.00390293807223757	0.987644667345952
HDL	stomach	outcome	exposure	-0.00190581	0.00148134533521043	0.198435893806976
LDL	stomach	outcome	exposure	-0.000235174	0.00147652825127386	0.873472252635723
stroke	liver	outcome	exposure	0.0302443953296076	0.0304135885104932	0.324997032602535
TG	liver	outcome	exposure	0.00123823098499708	0.0103212638448549	0.9047611101228
whr	liver	outcome	exposure	0.00280261242163891	0.0218305558321016	0.898170242192983
HbA1c	liver	outcome	exposure	-0.0156969	0.0105079002123754	0.137826652882778
Glucose	liver	outcome	exposure	-0.0162256	0.0123094095609546	0.190296021497019
BFP	liver	outcome	exposure	0.0292033242578438	0.0153115926233585	0.0581144305480249
TC	liver	outcome	exposure	-0.00191396	0.00955736504992149	0.841597208370107
CHD	liver	outcome	exposure	0.0142734350606236	0.0100978146441118	0.159398999437561
Urate	liver	outcome	exposure	0.00307063650789483	0.00801990577228933	0.702281072276871
T2D	liver	outcome	exposure	0.0091244086196514	0.00671910603566617	0.175311322634501
BMI	liver	outcome	exposure	0.00229381907154999	0.00616358390900788	0.709920313572911
HDL	liver	outcome	exposure	-0.00192058	0.00230779874781192	0.405408935521101
LDL	liver	outcome	exposure	4.28069889758292e-05	0.00240410189233603	0.985795969438742
