# Supplementary material for: Profiling the Onco-metabolic Nexus and Improving Cancer Risk Prediction Performance: A Large-scale Cohort and Genome-Wide Pleiotropic Analysis
Source: Cancer Res Commun. 2026 May 8;6(5):1071–82. doi: 10.1158/2767-9764.CRC-26-0099 (PMC13153864; doi:10.1158/2767-9764.CRC-26-0099)
Supplement: Supplementary Table S10 — Global genetic correlations between onco-metabolic traits. [file crc-26-0099_supplementary_table_s10_suppst10.xlsx]

## Sheet: Sheet1
Supplementary Table S7. Global genetic correlations between onco-metabolic traits.
pheno1	pheno2	annot_name	rho	rho_corrected	se_rho	pvalue	pvalue_corrected	corr	corr_corrected	h2_1	h2_2	p	p0	padj
bladder	BMI	ALL_	0.00392140115083198	0.00238239309058275	0.0013426622327241	0.00349339825099365	0.0760003061634155	0.0813376957659925	0.0494155932900947	0.0111885238400754	0.207742819832011	1161205	1161205	0.0160285331516179
bladder	CHD	ALL_	-0.000635544	0.000172286166707561	0.00105628981996955	0.547389880903027	0.870435751443114	-0.0251546	0.00681903170361298	0.0111885238400754	0.0570535412394911	1161205	1161205	0.699941159187477
bladder	Glucose	ALL_	0.000271409454894476	0.00188349796204782	0.00107064825374971	0.799881772710468	0.0785413947945889	0.00924573115322321	0.0641625244467209	0.0108747246144819	0.0792408555415779	1137664	1137664	0.86348077654552
bladder	HbA1c	ALL_	-0.00151488	-0.00116343	0.00120577854800261	0.20898866645434	0.33460464534567	-0.0454418	-0.0348994	0.0108753182720731	0.102188808107487	1137668	1137668	0.370479908714512
bladder	HDL	ALL_	-0.000528669	0.000232355106400208	0.000902635259276745	0.558080698827964	0.796855644436796	-0.0244766	0.0107576997124599	0.00964946359562118	0.0483462101942448	1022316	1022316	0.707809666806198
bladder	LDL	ALL_	-0.000152574	-0.000599629	0.000955720575139154	0.873162768759102	0.530390494447246	-0.00707543	-0.0278071	0.00962921174650603	0.0482905782489896	1020151	1020151	0.914183838432349
bladder	stroke	ALL_	-0.000675771	0.000544827725549911	0.000867577806548669	0.43602844470305	0.530012349305077	-0.0350577	0.0282646297190508	0.0111885238400754	0.033209245441558	1161205	1161205	0.60195077321837
bladder	T2D	ALL_	0.00408804342167268	0.00165944238109185	0.00112742911780543	0.000287859740449437	0.141052803498168	0.107536592734954	0.0436518796636412	0.0111885238400754	0.12916524284499	1161205	1161205	0.0024648796620553
bladder	TC	ALL_	0.000387928300483229	0.000619054836735856	0.00090010815638965	0.666483165480806	0.491606412445519	0.0169710350294033	0.0270823276009478	0.00964954422236624	0.0541476317968826	1022269	1022269	0.775905774738849
bladder	TG	ALL_	0.00226931695947178	0.00335643429133315	0.00103100202002318	0.027730427250435	0.00113190106922838	0.100421212414878	0.148528040351403	0.00963203885690047	0.0530177350899929	1020419	1020419	0.0920414181078268
bladder	Urate	ALL_	-0.00229417	-0.00165357	0.00105671613418969	0.02992810108583	0.11762621678473	-0.0640624	-0.0461741	0.0108780281878811	0.117894986353241	1139125	1139125	0.0972360358556426
bladder	whr	ALL_	0.00169030870946282	0.00206751060516739	0.00092668850426688	0.0681473612446742	0.0256762292939245	0.110912058753812	0.135662708492658	0.0100778122637902	0.0230466741307827	1057068	1057068	0.181855352971465
bladder	BFP	ALL_	-0.00449158	-0.00169573	0.00130897640105861	0.000600536468820846	0.195161979624138	-0.10167	-0.0383837	0.0101149952880525	0.192952643003691	1064491	1064491	0.0039034870473355
breast	BMI	ALL_	-0.0163161	-0.0108552	0.00232068656495652	2.05496110646147e-12	2.90265840602786e-06	-0.129069	-0.0858707	0.0769239253767801	0.207742819832011	1161205	1161205	1.60286966303995e-10
breast	CHD	ALL_	-0.00847878	-0.0042579	0.00146902425454881	7.84704640150835e-09	0.00375005343959743	-0.127986	-0.0642723	0.0769239253767801	0.0570535412394911	1161205	1161205	1.36015470959478e-07
breast	Glucose	ALL_	-0.00143554	-0.00470992	0.00165535700407979	0.385829258418823	0.00443756701734365	-0.0185612	-0.0608984	0.0754858073990574	0.0792408555415779	1137664	1137664	0.547176039212149
breast	HbA1c	ALL_	0.00317057081619204	0.00140716248841639	0.00184304614493312	0.0853800396095964	0.445166311396105	0.0360998529660637	0.0160218338829607	0.0754850098057221	0.102188808107487	1137668	1137668	0.208113846548391
breast	HDL	ALL_	0.00428754951484791	0.00476459536673078	0.00139786182826181	0.00216059899596534	0.000653239412005136	0.0753270422969663	0.0837081590486053	0.0670122238631963	0.0483462101942448	1022316	1022316	0.010532920105331
breast	LDL	ALL_	-0.00184689	0.000180374306138621	0.00132151302546493	0.162245036644221	0.891433335258551	-0.0325085	0.00317489474121587	0.0668387436696146	0.0482905782489896	1020151	1020151	0.316377821456231
breast	stroke	ALL_	-0.00813541	-0.00246528	0.00125733718133506	9.77785803658812e-11	0.0499126827785425	-0.16096	-0.0487759	0.0769239253767801	0.033209245441558	1161205	1161205	3.81336463426937e-09
breast	T2D	ALL_	-0.0109057	-0.00701943	0.0020447862495422	9.63912479040551e-08	0.000597290764486986	-0.109408	-0.0704203	0.0769239253767801	0.12916524284499	1161205	1161205	1.36700315209387e-06
breast	TC	ALL_	-0.00111984	0.000899295270137446	0.0014139839385726	0.428375012058469	0.524775737414757	-0.0185914	0.0149299094597286	0.0670055541714328	0.0541476317968826	1022269	1022269	0.596665195367153
breast	TG	ALL_	-0.00499232	-0.00415902	0.00156393753839103	0.0014121764639675	0.00782968076326095	-0.0838506	-0.0698546	0.0668608486499228	0.0530177350899929	1020419	1020419	0.00759653546134241
breast	Urate	ALL_	0.00331466028128431	0.000913652342320061	0.00166580594384073	0.0466103508224771	0.583366026724489	0.0351029781366339	0.00967577835292333	0.0756301192049615	0.117894986353241	1139125	1139125	0.140612556729412
breast	whr	ALL_	-0.00223352	-8.50571e-05	0.00144252942907916	0.121541845900328	0.9529808978255	-0.0558631	-0.00212739	0.0693617125045487	0.0230466741307827	1057068	1057068	0.258670834943822
breast	BFP	ALL_	0.00725152783083783	0.00736275038793149	0.00203140756552148	0.000357382052886272	0.000289568629477421	0.0622503560279386	0.0632051401698369	0.0703274102499894	0.192952643003691	1064491	1064491	0.00276385416746925
crc	BMI	ALL_	-0.0015209	-0.00238241	0.00173703656057254	0.381262042303769	0.170207043291304	-0.0217681	-0.0340985	0.0234983629211464	0.207742819832011	1161205	1161205	0.545659436691633
crc	CHD	ALL_	-0.00661651	-0.00429538	0.00113935547934265	6.35127758144763e-09	0.000163242112822394	-0.180704	-0.117312	0.0234983629211464	0.0570535412394911	1161205	1161205	1.23849912838229e-07
crc	Glucose	ALL_	-0.00152853	-0.00054169	0.0012294024475059	0.213753712502746	0.659493529984657	-0.035788	-0.0126828	0.0230209332679172	0.0792408555415779	1137664	1137664	0.374669428656499
crc	HbA1c	ALL_	-0.00173868	-0.00210633	0.00148937355120988	0.24305274418974	0.157291273155573	-0.0358477	-0.0434278	0.0230204568753918	0.102188808107487	1137668	1137668	0.411438166865764
crc	HDL	ALL_	0.000545318050844819	0.000930805151051347	0.00122183447950212	0.655372681004011	0.446173691475584	0.0174722334727511	0.029823412028289	0.0201483953012988	0.0483462101942448	1022316	1022316	0.768707806290419
crc	LDL	ALL_	0.00195509741873618	0.00241825520922524	0.00108920700813901	0.0726579656015346	0.0264053307629155	0.0627768439531289	0.0776485245459061	0.0200851667885567	0.0482905782489896	1020151	1020151	0.185813813669498
crc	stroke	ALL_	-0.00471924	-0.00330697	0.000889959071598779	1.14062804474159e-07	0.000202503940768137	-0.168937	-0.118381	0.0234983629211464	0.033209245441558	1161205	1161205	1.48281645816407e-06
crc	T2D	ALL_	0.000458517155335622	-0.00166511	0.00128809838931563	0.721867234632219	0.196117561042196	0.00832269450230609	-0.030224	0.0234983629211464	0.12916524284499	1161205	1161205	0.816023830453813
crc	TC	ALL_	0.00211001764163003	0.00214889392010541	0.00116003720745867	0.0689232724826568	0.0639633343538367	0.0638889672335002	0.0650660973354814	0.0201437800223508	0.0541476317968826	1022269	1022269	0.181855352971465
crc	TG	ALL_	-0.00069472	-0.00163998	0.00123941295804609	0.575122712103194	0.185771239588095	-0.0212863	-0.0502492	0.0200908584591133	0.0530177350899929	1020419	1020419	0.717753144704786
crc	Urate	ALL_	0.00250086530516497	0.00443284026029265	0.00127569645483398	0.0499499736525202	0.00051115934312311	0.0479570663643624	0.0850049837176051	0.0230664122481648	0.117894986353241	1139125	1139125	0.14167628890533
crc	whr	ALL_	0.00303117245460578	0.0011789157764201	0.000987238148752119	0.00213803844475358	0.232417181688858	0.137657930894171	0.053539384152787	0.021038295714809	0.0230466741307827	1057068	1057068	0.010532920105331
crc	BFP	ALL_	-0.0018712	-0.00222875	0.00144477874821055	0.195269116912659	0.122922221875362	-0.029186	-0.0347628	0.0213030921148889	0.192952643003691	1064491	1064491	0.364606801082523
hnc	BMI	ALL_	0.00136708634173639	0.00491158091808892	0.00126018701412458	0.277997777209146	9.71901758975818e-05	0.0419659985549566	0.15077277229562	0.00510823353431928	0.207742819832011	1161205	1161205	0.438057103481079
hnc	CHD	ALL_	-0.000204575	-0.000383173	0.000878499967719514	0.81586342996718	0.662715378939851	-0.0119833	-0.0224449	0.00510823353431928	0.0570535412394911	1161205	1161205	0.865814252210069
hnc	Glucose	ALL_	-0.00102099	-0.00263945	0.000903979541912433	0.25871064934526	0.00350247669775602	-0.0515373	-0.133233	0.0049528366715708	0.0792408555415779	1137664	1137664	0.421074132224769
hnc	HbA1c	ALL_	-0.000907335	-0.00260603	0.00123852702033384	0.463807264424879	0.0353665594589621	-0.0403327	-0.115843	0.00495241227469896	0.102188808107487	1137668	1137668	0.629164636958966
hnc	HDL	ALL_	-0.000892556	-0.00108502	0.000896983718753485	0.319705482451856	0.226421326386381	-0.0609138	-0.0740487	0.00444095566985877	0.0483462101942448	1022316	1022316	0.479558223677784
hnc	LDL	ALL_	0.00113457115777275	0.00191250924066843	0.00101081561167841	0.26167907018434	0.0584849041034067	0.0775923173107484	0.13079481427414	0.00442755156206016	0.0482905782489896	1020151	1020151	0.421074132224769
hnc	stroke	ALL_	0.00143928756471213	0.0016570937391321	0.000724182469950295	0.0468708522431372	0.0221243165110188	0.110505195509045	0.127227853633428	0.00510823353431928	0.033209245441558	1161205	1161205	0.140612556729412
hnc	T2D	ALL_	0.00136720388659111	0.001540690687151	0.00104315503072313	0.189978389015444	0.139688304476527	0.0532261532420444	0.0599801093437171	0.00510823353431928	0.12916524284499	1161205	1161205	0.364606801082523
hnc	TC	ALL_	0.00100016960455291	0.000659854581175794	0.000942281449712713	0.288492694738951	0.483756615700396	0.0644907710737056	0.0425473145182876	0.00444194010271291	0.0541476317968826	1022269	1022269	0.450048603792764
hnc	TG	ALL_	3.98896010197447e-06	-0.00115621	0.00097470900099113	0.996734696415424	0.235539949574456	0.000260212038724101	-0.075423	0.00443244589899667	0.0530177350899929	1020419	1020419	0.996734696415424
hnc	Urate	ALL_	0.000542716556983308	-0.00177891	0.00109931819659755	0.621528883241064	0.105620327148909	0.0224380318056851	-0.0735472	0.00496228024041799	0.117894986353241	1139125	1139125	0.751616323919426
hnc	whr	ALL_	0.000434301065323356	0.000871934490372333	0.000868276710271305	0.616943133497314	0.315276107027966	0.0419228025744141	0.0841672756903918	0.00465664265949459	0.0230466741307827	1057068	1057068	0.751616323919426
hnc	BFP	ALL_	-0.00408439	-0.00500581	0.00127281877651137	0.00133229891017476	8.39431827013758e-05	-0.135542	-0.16612	0.00470604838081199	0.192952643003691	1064491	1064491	0.0074228082138308
kidney	BMI	ALL_	0.00802970515345431	0.00557089914518334	0.00129683757766179	5.94966456119374e-10	1.74098183743049e-05	0.184049192601206	0.127690801858728	0.00916231759082098	0.207742819832011	1161205	1161205	1.54691278591037e-08
kidney	CHD	ALL_	-0.00113748	0.00081682507312924	0.000920174967036505	0.216399883348459	0.374710475509361	-0.0497508	0.0357260569926745	0.00916231759082098	0.0570535412394911	1161205	1161205	0.375093131137329
kidney	Glucose	ALL_	-0.000134025	0.000191400222085311	0.00118569952701516	0.91000317616609	0.871759557183838	-0.0050212	0.0071707460378471	0.00899098008358428	0.0792408555415779	1137664	1137664	0.927846375698758
kidney	HbA1c	ALL_	-0.000821149	-0.00324746	0.0013478070499751	0.54236014795801	0.0159769318290082	-0.0270911	-0.107139	0.00899057403445609	0.102188808107487	1137668	1137668	0.699241182491319
kidney	HDL	ALL_	-0.00145489	-0.00209147	0.00103959599513713	0.161670678175359	0.0442396139684494	-0.0747098	-0.107399	0.00784407164965539	0.0483462101942448	1022316	1022316	0.316377821456231
kidney	LDL	ALL_	0.000254724714887092	-0.00107718	0.00100214671435836	0.799357223278626	0.282433120638103	0.0131005578648756	-0.0553995	0.00782888987858754	0.0482905782489896	1020151	1020151	0.86348077654552
kidney	stroke	ALL_	0.00137936288439283	0.00278152900672957	0.000820911164959365	0.0929023122033374	0.000703161441987326	0.0790763037859844	0.159459874710559	0.00916231759082098	0.033209245441558	1161205	1161205	0.216309861249562
kidney	T2D	ALL_	0.00616588992604234	0.00440121619822622	0.00115198759162935	8.67987943779041e-08	0.000133159091292461	0.179233945151435	0.127937305422969	0.00916231759082098	0.12916524284499	1161205	1161205	1.3540611922953e-06
kidney	TC	ALL_	0.000528771451725866	-0.000646777	0.000967290696306765	0.584617795675398	0.503719833369715	0.0256582362407832	-0.0313844	0.00784337416397057	0.0541476317968826	1022269	1022269	0.723812508931445
kidney	TG	ALL_	0.00356414765877786	0.00383458160046884	0.00098590051102396	0.000300209702429812	0.000100483902931562	0.174910423146783	0.188181959486734	0.00783175015772412	0.0530177350899929	1020419	1020419	0.0024648796620553
kidney	Urate	ALL_	-0.00350054	-0.00364485	0.00137873708982706	0.0111187819600024	0.00820255690299947	-0.107408	-0.111836	0.00900953301545356	0.117894986353241	1139125	1139125	0.0433632496440094
kidney	whr	ALL_	0.00172324549160186	0.00114919347672793	0.000948540730639081	0.069257966728845	0.225689144003704	0.125308057514593	0.0835651118653785	0.0082059344846936	0.0230466741307827	1057068	1057068	0.181855352971465
kidney	BFP	ALL_	-0.00633467	-0.00559484	0.00123540687281703	2.93460691193766e-07	5.93349884906786e-06	-0.157713	-0.139294	0.00836107256705576	0.192952643003691	1064491	1064491	3.52152829432519e-06
liver	BMI	ALL_	0.00833392951553008	0.00456377492047647	0.00131664095778468	2.45653735530253e-10	0.000527819709059883	0.333538683974674	0.182650390562552	0.00300525412651164	0.207742819832011	1161205	1161205	7.66439654854389e-09
liver	CHD	ALL_	0.00181362544004283	0.00218363281705362	0.000911055616723555	0.0465154455417137	0.0165382194080333	0.138505077671856	0.166762235605652	0.00300525412651164	0.0570535412394911	1161205	1161205	0.140612556729412
liver	Glucose	ALL_	-0.000409788	0.00346965389691539	0.00118710745197773	0.729945042842474	0.00346921562429056	-0.027206	0.230352040341712	0.00286311655604655	0.0792408555415779	1137664	1137664	0.819218897003064
liver	HbA1c	ALL_	8.03774277458317e-05	-0.000520987	0.00113387162693755	0.943487219751643	0.645892002210595	0.00469910917908049	-0.0304585	0.00286308210550599	0.102188808107487	1137668	1137668	0.952631447749186
liver	HDL	ALL_	-0.0037151	-0.00362233	0.00104381789153889	0.000372057291774707	0.000519937278816407	-0.341322	-0.332798	0.00245047821270845	0.0483462101942448	1022316	1022316	0.00276385416746925
liver	LDL	ALL_	-0.00126154	-0.00155891	0.0011080382780351	0.2548961935566	0.159453485066795	-0.116497	-0.143957	0.00242837409592618	0.0482905782489896	1020151	1020151	0.421074132224769
liver	stroke	ALL_	0.00179412589741284	0.00173231498994038	0.000787166770993305	0.022654017230284	0.0277575318741035	0.179590272752485	0.173403060501625	0.00300525412651164	0.033209245441558	1161205	1161205	0.0792002633294517
liver	T2D	ALL_	0.0104556541644213	0.00492596746867522	0.00108274617118711	4.60876211613801e-22	5.37702860916653e-06	0.530686178090252	0.250021931506077	0.00300525412651164	0.12916524284499	1161205	1161205	7.1896689011753e-20
liver	TC	ALL_	-0.00183412	-0.0022782	0.0012173448828395	0.131897807369628	0.0612825286065457	-0.159202	-0.197748	0.0024512074782344	0.0541476317968826	1022269	1022269	0.274347439328826
liver	TG	ALL_	0.00195433325489178	0.00148477741017275	0.00123017550302008	0.112136689408287	0.227446050847235	0.171965071104877	0.130648062338483	0.00243610266035312	0.0530177350899929	1020419	1020419	0.249904622109897
liver	Urate	ALL_	-0.00330179	-0.00138885	0.00110014998020733	0.00268900457870141	0.206798153004209	-0.179748	-0.0756085	0.00286203092728718	0.117894986353241	1139125	1139125	0.0127116580084067
liver	whr	ALL_	0.0030668641941242	0.00196790465430492	0.000915016009807315	0.000803154057911145	0.0315016367430264	0.397124381782232	0.254821495110381	0.00258778222585921	0.0230466741307827	1057068	1057068	0.00501168132136554
liver	BFP	ALL_	-0.00526241	-0.0046612	0.00122840564388955	1.83616837261529e-05	0.000147933288093137	-0.237842	-0.21067	0.00253711260530713	0.192952643003691	1064491	1064491	0.00019096151075199
lung	BMI	ALL_	0.00482178090441155	0.00762668654643163	0.00146919188995673	0.00103100199907995	2.09082417075201e-07	0.0730973271122135	0.115619189738955	0.0209452683822308	0.207742819832011	1161205	1161205	0.0061860119944797
lung	CHD	ALL_	-0.000236922	-0.00118768	0.00101033107811248	0.814597098825877	0.239782536705585	-0.00685365	-0.0343569	0.0209452683822308	0.0570535412394911	1161205	1161205	0.865814252210069
lung	Glucose	ALL_	-0.00207333	-0.00244959	0.00112798448950444	0.0660502805369126	0.02988196550028	-0.0515387	-0.0608918	0.0204230393984335	0.0792408555415779	1137664	1137664	0.181855352971465
lung	HbA1c	ALL_	-0.00424312	-0.00495712	0.00130698418395412	0.00116835821254471	0.000148964108484538	-0.0928812	-0.108511	0.0204225918682133	0.102188808107487	1137668	1137668	0.00675051411692499
lung	HDL	ALL_	-0.00247294	-0.00261195	0.000903418878025958	0.00619424099730208	0.00383795482178593	-0.0834664	-0.0881581	0.0181569348474885	0.0483462101942448	1022316	1022316	0.0261162593399763
lung	LDL	ALL_	0.0015168382704656	0.00119875566763709	0.000982708915827242	0.122702831960531	0.222522438822293	0.0512972214256231	0.0405401393908163	0.0181062480569502	0.0482905782489896	1020151	1020151	0.258670834943822
lung	stroke	ALL_	0.00222919949165882	0.00274273696947631	0.000977354880805233	0.0225573480206143	0.00501162445272259	0.0845233042694804	0.103994816197311	0.0209452683822308	0.033209245441558	1161205	1161205	0.0792002633294517
lung	T2D	ALL_	0.0013726833286653	0.00180179738662094	0.00124543938517714	0.270388678605221	0.147976413643894	0.0263909219320318	0.0346409788584579	0.0209452683822308	0.12916524284499	1161205	1161205	0.430414631249127
lung	TC	ALL_	0.00150231359496879	-0.000214823	0.00100824382427007	0.136216335097752	0.831275239775084	0.0479136693211617	-0.0068514	0.0181561125033203	0.0541476317968826	1022269	1022269	0.279601950990123
lung	TG	ALL_	0.00404714184028238	0.00235798756702071	0.00107222444143975	0.000160310504462809	0.0278669144094993	0.130621031338555	0.0761037739824422	0.0181071234712218	0.0530177350899929	1020419	1020419	0.00156302741851239
lung	Urate	ALL_	0.000785300564557007	0.00311061464679151	0.00171074541048517	0.646205445562694	0.0690213050048896	0.0160118750576634	0.0634238345480623	0.0204029092380702	0.117894986353241	1139125	1139125	0.768124872688418
lung	whr	ALL_	0.00237452103743558	-0.000407746	0.000994915902043989	0.0170024372568082	0.681930786703916	0.114012397619138	-0.0195779	0.0188208669531065	0.0230466741307827	1057068	1057068	0.0631519098110019
lung	BFP	ALL_	-0.00835581	-0.0091978	0.001399655154817	2.37385962053802e-09	4.98192415546416e-11	-0.138436	-0.152386	0.0188810518349439	0.192952643003691	1064491	1064491	5.29031572577044e-08
lymphoma	BMI	ALL_	-0.000214427	0.000860147180065594	0.00167288975266841	0.898008435711738	0.607134203434485	-0.00531578	0.0213236054597909	0.00783246099255193	0.207742819832011	1161205	1161205	0.92774381437769
lymphoma	CHD	ALL_	-0.0031025	-0.00126062	0.000842792179064558	0.00023212948512818	0.134716141186823	-0.146764	-0.0596337	0.00783246099255193	0.0570535412394911	1161205	1161205	0.00213012939294095
lymphoma	Glucose	ALL_	-0.00180817	-0.00290347	0.00114679057347256	0.114859471654083	0.011347182667767	-0.0731347	-0.117436	0.00771404899153163	0.0792408555415779	1137664	1137664	0.252367289831506
lymphoma	HbA1c	ALL_	0.000866681005886415	0.00218873549960299	0.00122309420642912	0.478574537376448	0.073533220166421	0.030869334565968	0.0779581044868435	0.0077136634804302	0.102188808107487	1137668	1137668	0.638099383168597
lymphoma	HDL	ALL_	6.70545018048764e-05	0.00061145255416191	0.000999747566081067	0.94652483590464	0.540797842360657	0.00371724488923578	0.0338965889058806	0.00673055842338791	0.0483462101942448	1022316	1022316	0.952631447749186
lymphoma	LDL	ALL_	-0.00233923	-0.00379587	0.000926878690794132	0.0116102086097104	4.21578488019153e-05	-0.12997	-0.210902	0.0067080539881416	0.0482905782489896	1020151	1020151	0.0441754278808493
lymphoma	stroke	ALL_	-0.00183237	-0.00141113	0.00081137753973254	0.0239243476405022	0.0820036787082947	-0.113615	-0.087496	0.00783246099255193	0.033209245441558	1161205	1161205	0.0811347441721379
lymphoma	T2D	ALL_	-0.00213407	-0.00191326	0.00117756900871554	0.0699443665274864	0.104215199228457	-0.0670946	-0.0601522	0.00783246099255193	0.12916524284499	1161205	1161205	0.181855352971465
lymphoma	TC	ALL_	-0.00213145	-0.00381849	0.000985421236202993	0.0305420881854262	0.000106633050597527	-0.111681	-0.200076	0.00672689017773761	0.0541476317968826	1022269	1022269	0.0972360358556426
lymphoma	TG	ALL_	-0.000490784	-0.00208228	0.00100812526312345	0.626380298319678	0.0388760316500855	-0.0260176	-0.110387	0.00671157154453733	0.0530177350899929	1020419	1020419	0.751656357983614
lymphoma	Urate	ALL_	-0.000308433	-0.0018187	0.00113110393993755	0.78509695261295	0.107856978723285	-0.0102213	-0.0602706	0.0077235381900661	0.117894986353241	1139125	1139125	0.86348077654552
lymphoma	whr	ALL_	-0.00127824	-0.00101362	0.00087869001194315	0.145750450263937	0.248681286296425	-0.100849	-0.0799718	0.00697057330693468	0.0230466741307827	1057068	1057068	0.295286626508755
lymphoma	BFP	ALL_	-0.000959652	0.00182817578266461	0.00140546008984455	0.494731682557718	0.193338299242212	-0.0257239	0.0490050973987058	0.0072127795409253	0.192952643003691	1064491	1064491	0.648555819151294
mm	BMI	ALL_	-0.00130803	-0.00348132	0.0015294009368065	0.392410504489951	0.0228303628942046	-0.0202914	-0.0540057	0.0200023770303419	0.207742819832011	1161205	1161205	0.551495844148039
mm	CHD	ALL_	-0.00391275	-0.000118464	0.00110824152995295	0.000414625057864419	0.914873346266375	-0.115824	-0.00350675	0.0200023770303419	0.0570535412394911	1161205	1161205	0.00294006859212952
mm	Glucose	ALL_	0.00184347369274028	0.00427278112577277	0.00141421623611232	0.192393784108274	0.00251686202956392	0.0470265508801789	0.108997573332515	0.0193927089260095	0.0792408555415779	1137664	1137664	0.364606801082523
mm	HbA1c	ALL_	0.00408274898069933	0.00565192355797727	0.00152888864067921	0.00757602328263617	0.000218374684500622	0.0917126934832863	0.126961793466653	0.0193929165113322	0.102188808107487	1137668	1137668	0.031101569265559
mm	HDL	ALL_	-0.000190412	-0.000520408	0.00102622353396696	0.852800735303924	0.612077475224714	-0.00667402	-0.0182406	0.0168364201550315	0.0483462101942448	1022316	1022316	0.898898072347379
mm	LDL	ALL_	-0.000767905	-0.00376676	0.00109556251070346	0.483351152043059	0.000585594603028295	-0.026967	-0.13228	0.0167914370313249	0.0482905782489896	1020151	1020151	0.639006607785739
mm	stroke	ALL_	-0.00322539	-0.00190421	0.000934860087198711	0.000560311221356036	0.0416603634077298	-0.125145	-0.0738831	0.0200023770303419	0.033209245441558	1161205	1161205	0.00380037176224094
mm	T2D	ALL_	-0.00361627	-0.00528028	0.00138604921391142	0.00907940868326713	0.000139197205791309	-0.0711455	-0.103883	0.0200023770303419	0.12916524284499	1161205	1161205	0.0363176347330685
mm	TC	ALL_	-0.0013557	-0.00409383	0.00107386488339765	0.20678737608379	0.000137714597009402	-0.044892	-0.135561	0.0168426088054722	0.0541476317968826	1022269	1022269	0.370479908714512
mm	TG	ALL_	0.000142798117580073	-0.00184827	0.00122462789884892	0.907172828497793	0.131235781648542	0.0047839415684124	-0.0619195	0.0168055241038885	0.0530177350899929	1020419	1020419	0.927846375698758
mm	Urate	ALL_	0.000511217475375168	0.00139612528444089	0.00129296752102319	0.692560197276199	0.280238500786603	0.0106851209405946	0.0291808637831192	0.0194158836909203	0.117894986353241	1139125	1139125	0.794407285110934
mm	whr	ALL_	0.000671362648929131	0.000431703980631513	0.000870134894595721	0.440374140382549	0.619799487452769	0.0332787572536969	0.0213991231114904	0.0176592351909942	0.0230466741307827	1057068	1057068	0.602617244734014
mm	BFP	ALL_	0.00160506731342213	0.0014889261231901	0.00138142880994202	0.245280445631513	0.281115861951026	0.0272070572246367	0.0252383796605517	0.018037345713134	0.192952643003691	1064491	1064491	0.411438166865764
ovary	BMI	ALL_	-0.00356352	-0.00183917	0.00180469652502928	0.0483156620835094	0.308155360866938	-0.0797789	-0.0411747	0.00960409175449309	0.207742819832011	1161205	1161205	0.140855726584107
ovary	CHD	ALL_	-0.00122757	-0.000627724	0.00124964193316366	0.325934606322666	0.615440373960769	-0.0524416	-0.0268163	0.00960409175449309	0.0570535412394911	1161205	1161205	0.484245700822247
ovary	Glucose	ALL_	-0.0022577	-0.00228395	0.00114562949269407	0.0487577515098833	0.0461939919364554	-0.0827239	-0.0836857	0.00939982133981518	0.0792408555415779	1137664	1137664	0.140855726584107
ovary	HbA1c	ALL_	-0.000210618	-0.000203093	0.00163802130289778	0.897689584098689	0.901325664834189	-0.00679561	-0.00655283	0.00940003330900813	0.102188808107487	1137668	1137668	0.92774381437769
ovary	HDL	ALL_	0.00105023721188017	0.000376730576840104	0.00113105861386759	0.35312567395971	0.739075515145798	0.0521795686232339	0.0187173323934189	0.00837937061592741	0.0483462101942448	1022316	1022316	0.510070417941803
ovary	LDL	ALL_	0.00215503122892758	0.00493956985025539	0.00124547269386569	0.0835781481868173	7.30826744725093e-05	0.107219971174196	0.245760028833025	0.00836552801349331	0.0482905782489896	1020151	1020151	0.206955414557833
ovary	stroke	ALL_	-0.00368725	-0.00197484	0.00118397323623618	0.00184380091380785	0.0953200763723645	-0.206464	-0.110579	0.00960409175449309	0.033209245441558	1161205	1161205	0.00958776475180082
ovary	T2D	ALL_	-0.00241294	-0.00202377	0.00137856827591301	0.0800626108765338	0.142098542731126	-0.0685087	-0.0574592	0.00960409175449309	0.12916524284499	1161205	1161205	0.201447859624827
ovary	TC	ALL_	0.00265579005970077	0.00492475071527262	0.00116686922342971	0.0228462298065726	2.43780373127215e-05	0.124701751569954	0.231240055288509	0.00837650607414694	0.0541476317968826	1022269	1022269	0.0792002633294517
ovary	TG	ALL_	0.000280356355130009	0.000533907527345631	0.00112146580990579	0.802594311532695	0.634017331195741	0.0133013550152891	0.0253309526843655	0.00837930250761551	0.0530177350899929	1020419	1020419	0.86348077654552
ovary	Urate	ALL_	0.00104259625421907	0.001520372899336	0.00144772700850256	0.471425990543719	0.293635696538174	0.0312642886129207	0.0455913561282717	0.00943278382514853	0.117894986353241	1139125	1139125	0.633986676938105
ovary	whr	ALL_	-0.00180752	-0.00346768	0.00116985000030882	0.122324441229388	0.00303458083876162	-0.12834	-0.246216	0.00860672011635263	0.0230466741307827	1057068	1057068	0.258670834943822
ovary	BFP	ALL_	0.00203166677168826	0.00388587710097915	0.00158884793214756	0.20100118521216	0.0144563237294315	0.0491854783727819	0.0940748388332774	0.00884260904824106	0.192952643003691	1064491	1064491	0.364606801082523
prostate	BMI	ALL_	-0.00674595	-0.00358395	0.00240174054583743	0.00497303687786731	0.135638925988204	-0.0444987	-0.023641	0.110627914241413	0.207742819832011	1161205	1161205	0.0221655357984943
prostate	CHD	ALL_	-0.0122582	-0.00487133	0.00180814365833983	1.2064534371009e-11	0.00705778860915584	-0.154295	-0.061316	0.110627914241413	0.0570535412394911	1161205	1161205	6.27355787292468e-10
prostate	Glucose	ALL_	-0.000709027	-0.00416288	0.00237137884932235	0.764945001008636	0.0791791728800088	-0.00770815	-0.0452566	0.106776421192119	0.0792408555415779	1137664	1137664	0.852367286838195
prostate	HbA1c	ALL_	0.00282965395926925	0.000152098471643404	0.00252175805044101	0.261821736062837	0.951905186578397	0.0270888872504832	0.00145607145206653	0.106777805798027	0.102188808107487	1137668	1137668	0.421074132224769
prostate	HDL	ALL_	0.00196325599877924	-0.00470747	0.00195420584783637	0.315074509205742	0.0160011281684472	0.0286972733072191	-0.0688099	0.096807758069698	0.0483462101942448	1022316	1022316	0.478913159406912
prostate	LDL	ALL_	0.00276571756711262	0.00731678523742805	0.00170635020244865	0.105052346543403	1.80310223694299e-05	0.0404904972035175	0.107118772978729	0.0966155501477557	0.0482905782489896	1020151	1020151	0.24100244207016
prostate	stroke	ALL_	-0.00742183	0.00297180431013441	0.00158319879965416	2.76059797462349e-06	0.0605059609596236	-0.122447	0.0490295990904133	0.110627914241413	0.033209245441558	1161205	1161205	3.07609488600903e-05
prostate	T2D	ALL_	-0.00628591	0.000688026659541817	0.00227491454290398	0.00572481566628211	0.762316161635511	-0.0525851	0.00575572547886882	0.110627914241413	0.12916524284499	1161205	1161205	0.0248075345538891
prostate	TC	ALL_	0.00221225090675055	0.00428856056089933	0.00182676864128718	0.225888254344266	0.0188937314895054	0.0305552454722612	0.059232892734311	0.0968094476772169	0.0541476317968826	1022269	1022269	0.387237007447313
prostate	TG	ALL_	-0.00260453	-0.000303614	0.00203568977800834	0.200743793124025	0.881438989438851	-0.0363874	-0.00424172	0.0966356846918081	0.0530177350899929	1020419	1020419	0.364606801082523
prostate	Urate	ALL_	0.00352953867669422	0.00412959428583269	0.00207148883259059	0.0884061886944805	0.0462024304670614	0.0314274586768902	0.0367704296958955	0.106984786900874	0.117894986353241	1139125	1139125	0.208960082368772
prostate	whr	ALL_	-0.0015681	-0.0026165	0.0016144077448318	0.331392296402291	0.105078684567648	-0.0325997	-0.0543953	0.100394213349894	0.0230466741307827	1057068	1057068	0.487709417346768
prostate	BFP	ALL_	0.00147494941094943	-0.00114518	0.00221567754178269	0.505610701195331	0.605259944737975	0.0106322224005246	-0.00825504	0.0997367960757805	0.192952643003691	1064491	1064491	0.65729391155393
stomach	BMI	ALL_	-0.000521038	0.00198590017116693	0.00124963073619603	0.676712162497001	0.112017593490244	-0.017901	0.0682284663355773	0.00407809732255909	0.207742819832011	1161205	1161205	0.781978498885423
stomach	CHD	ALL_	-0.000454026	-0.000305616	0.00080701347779509	0.573706781616248	0.704910675978131	-0.0297654	-0.0200358	0.00407809732255909	0.0570535412394911	1161205	1161205	0.717753144704786
stomach	Glucose	ALL_	0.000499386641719991	-0.00157921	0.000939425507678866	0.595011882943309	0.0927561533259485	0.0279737036243996	-0.0884611	0.00402183961571752	0.0792408555415779	1137664	1137664	0.730880738103592
stomach	HbA1c	ALL_	-0.00113228	-0.00439396	0.00119581044389918	0.343703102819413	0.000238352389265074	-0.0558506	-0.216735	0.00402207534886331	0.102188808107487	1137668	1137668	0.501099850839518
stomach	HDL	ALL_	-0.00020817	0.00159367534830267	0.000828492197302701	0.801610504296883	0.0544065947212904	-0.015819	0.121105160949451	0.00358188774735308	0.0483462101942448	1022316	1022316	0.86348077654552
stomach	LDL	ALL_	0.00098410995750224	-0.00177053	0.000981865415715246	0.316205483454564	0.0713522016704371	0.0750529180861389	-0.135029	0.0035603253093494	0.0482905782489896	1020151	1020151	0.478913159406912
stomach	stroke	ALL_	0.000359446959863078	0.00195098594465798	0.000792031484864211	0.649951815351738	0.0137676899029532	0.0308870561686752	0.167647022191817	0.00407809732255909	0.033209245441558	1161205	1161205	0.768124872688418
stomach	T2D	ALL_	0.00188216164724786	0.00313134266663262	0.00109913746029532	0.0868232035506571	0.00438694182258802	0.0820078250893457	0.136435997447671	0.00407809732255909	0.12916524284499	1161205	1161205	0.208375688521577
stomach	TC	ALL_	0.00125334068221119	-0.000590048	0.000976282250542262	0.199215697373418	0.545589553929715	0.0899851743740239	-0.0423632	0.00358275310569427	0.0541476317968826	1022269	1022269	0.364606801082523
stomach	TG	ALL_	0.00118299327630694	0.000371581925202323	0.000819500758499511	0.148864582777715	0.650242919037868	0.0860095029509313	0.0270158565837105	0.00356821082130251	0.0530177350899929	1020419	1020419	0.29772916555543
stomach	Urate	ALL_	0.00039394140705055	0.00137124938955849	0.00102979060973658	0.702057043198455	0.182997982167749	0.0180806750409289	0.0629360462468414	0.00402660144819079	0.117894986353241	1139125	1139125	0.799422618532547
stomach	whr	ALL_	0.000881962658685603	0.000424468018819932	0.000866374698628976	0.308681677595289	0.624179298225968	0.0951803278755475	0.0458080677295059	0.00372561301240567	0.0230466741307827	1057068	1057068	0.476775660444209
stomach	BFP	ALL_	-0.00207904	0.00032314247752171	0.00129916320190401	0.109533712870381	0.803568680082392	-0.0768356	0.011942445057858	0.00379446774170206	0.192952643003691	1064491	1064491	0.247641437793905
