# Supplementary material for: Profiling the Onco-metabolic Nexus and Improving Cancer Risk Prediction Performance: A Large-scale Cohort and Genome-Wide Pleiotropic Analysis
Source: Cancer Res Commun. 2026 May 8;6(5):1071–82. doi: 10.1158/2767-9764.CRC-26-0099 (PMC13153864; doi:10.1158/2767-9764.CRC-26-0099)
Supplement: Supplementary Table S11 — Regional genetic correlations between onco-metabolic traits through LAVA. [file crc-26-0099_supplementary_table_s11_suppst11.xlsx]

## Sheet: Sheet1
Supplementary Table S8. Regional genetic correlations between onco-metabolic traits through LAVA.
locus	chr	start	end	num_snp	phen	local_rhog	p	pheno1	pheno2	padj
20	1	18427821	19238924	454	Bladder-BMI	0.206275	0.275021	Bladder	BMI	0.508496274468085
47	1	54771294	55727134	391	Bladder-BMI	-0.102981	0.564772	Bladder	BMI	0.749382912280702
48	1	55727135	56799636	548	Bladder-BMI	0.368592	0.072578	Bladder	BMI	0.226735585380467
96	1	109271450	110224230	375	Bladder-BMI	-0.183431	0.112881	Bladder	BMI	0.303737684373388
113	1	154685546	156813845	605	Bladder-BMI	0.270685	0.0199838	Bladder	BMI	0.100123825936599
155	1	201067953	202583884	711	Bladder-BMI	-0.11754	0.327038	Bladder	BMI	0.562764
186	1	236199672	237409458	624	Bladder-BMI	0.225898	0.161304	Bladder	BMI	0.373297406125166
337	2	147252197	149568875	567	Bladder-BMI	-0.173077	0.295593	Bladder	BMI	0.529221894953656
393	2	215899571	217566011	686	Bladder-BMI	-0.370352	0.0274633	Bladder	BMI	0.123549306471096
426	3	4109394	4835083	391	Bladder-BMI	-0.102442	0.569148	Bladder	BMI	0.75184638256904
472	3	59998584	60571139	492	Bladder-BMI	-0.290598	0.0372145	Bladder	BMI	0.14983506023166
529	3	123518508	124823006	588	Bladder-BMI	0.59653	0.000105575	Bladder	BMI	0.00267107930434783
539	3	133718494	135288394	720	Bladder-BMI	-0.22022	0.0871875	Bladder	BMI	0.256174835492958
551	3	148638309	149998411	550	Bladder-BMI	-0.408728	0.0199376	Bladder	BMI	0.10005259518768
573	3	172004761	173415591	537	Bladder-BMI	-0.0111426	0.927602	Bladder	BMI	0.964050620689655
585	3	187939200	189451805	588	Bladder-BMI	0.0108199	0.943009	Bladder	BMI	0.972439353767056
670	4	78045638	78967715	387	Bladder-BMI	0.214103	0.211894	Bladder	BMI	0.43755062019802
777	5	2106886	2960068	542	Bladder-BMI	-0.0173476	0.910827	Bladder	BMI	0.95758230834341
784	5	9203856	10549029	723	Bladder-BMI	0.278975	0.0679718	Bladder	BMI	0.218229658374384
871	5	115117632	116208000	564	Bladder-BMI	0.542073	8.72059e-05	Bladder	BMI	0.00233175160307692
915	5	168342744	169506966	605	Bladder-BMI	-0.283252	0.0938946	Bladder	BMI	0.268992551868132
917	5	170898341	172285682	652	Bladder-BMI	0.229471	0.124243	Bladder	BMI	0.321490323573201
930	6	5378214	6621937	780	Bladder-BMI	0.12183	0.327765	Bladder	BMI	0.563050173913043
931	6	6621938	7808323	642	Bladder-BMI	-0.0557257	0.752661	Bladder	BMI	0.874742788337414
944	6	21295865	22199713	348	Bladder-BMI	-0.428633	0.00445164	Bladder	BMI	0.0361539734579439
1063	6	156762741	158220143	495	Bladder-BMI	-0.177772	0.265299	Bladder	BMI	0.498857394157952
1096	7	13676748	15013694	685	Bladder-BMI	0.176904	0.265864	Bladder	BMI	0.499356951008645
1100	7	17596579	19131026	621	Bladder-BMI	-0.16813	0.259193	Bladder	BMI	0.492439031693989
1102	7	20122180	21390644	630	Bladder-BMI	0.486169	4.857e-05	Bladder	BMI	0.00152556614457831
1104	7	22165061	23106680	434	Bladder-BMI	0.408751	0.025242	Bladder	BMI	0.116988
1109	7	27351287	28890886	747	Bladder-BMI	-0.20548	0.225538	Bladder	BMI	0.454914944680851
1186	7	121946053	123859746	618	Bladder-BMI	-0.18143	0.213956	Bladder	BMI	0.440065713609467
1211	7	155280611	156344386	477	Bladder-BMI	0.0237478	0.874564	Bladder	BMI	0.935955807881773
1242	8	15999329	16988030	350	Bladder-BMI	-0.754647	2.15143e-06	Bladder	BMI	0.000147599421315789
1314	8	102548681	103716053	516	Bladder-BMI	0.0845493	0.585954	Bladder	BMI	0.763218625031227
1336	8	128073655	129291118	628	Bladder-BMI	0.158417	0.0536046	Bladder	BMI	0.188338533962264
1347	8	139404632	140355988	513	Bladder-BMI	0.380305	0.0533268	Bladder	BMI	0.187926299594595
1348	8	140355989	141527881	604	Bladder-BMI	0.211458	0.256603	Bladder	BMI	0.490756517051705
1351	8	143611462	144934288	486	Bladder-BMI	-0.210616	0.147485	Bladder	BMI	0.355026218836565
1361	9	5437592	6859791	566	Bladder-BMI	-0.22097	0.249163	Bladder	BMI	0.481209715555556
1382	9	23091194	23859374	285	Bladder-BMI	0.652095	0.000292728	Bladder	BMI	0.00542311468085106
1402	9	76197745	77862308	570	Bladder-BMI	0.0623615	0.67897	Bladder	BMI	0.828105164912281
1474	10	7659873	8771920	679	Bladder-BMI	-0.0702932	0.634864	Bladder	BMI	0.798210970822281
1480	10	13208062	14008135	491	Bladder-BMI	0.240919	0.146848	Bladder	BMI	0.353983112343967
1567	10	114255955	115588903	643	Bladder-BMI	0.305992	0.0334684	Bladder	BMI	0.140842806779661
1575	10	123856185	124894142	525	Bladder-BMI	-0.0344925	0.831433	Bladder	BMI	0.913008838913455
1655	11	68887345	69713996	329	Bladder-BMI	0.21188	0.19545	Bladder	BMI	0.415779804161567
1668	11	83677774	84613229	365	Bladder-BMI	0.140557	0.395511	Bladder	BMI	0.617978529817201
1758	12	41198230	42117736	429	Bladder-BMI	-0.0874433	0.612315	Bladder	BMI	0.78234530458221
1844	13	21540734	22795188	599	Bladder-BMI	-0.0344151	0.827556	Bladder	BMI	0.911080444256757
1853	13	31433219	32986686	727	Bladder-BMI	0.115061	0.499315	Bladder	BMI	0.696662673267327
1889	13	71010209	71976862	419	Bladder-BMI	0.261392	0.128465	Bladder	BMI	0.328502457086807
1912	13	94925137	96132647	754	Bladder-BMI	-0.421898	0.0321808	Bladder	BMI	0.137003591353997
1957	14	46748239	48177483	492	Bladder-BMI	0.351316	0.0627576	Bladder	BMI	0.208552024474187
2057	15	79998207	81077025	498	Bladder-BMI	0.0712203	0.6752	Bladder	BMI	0.825051042887274
2137	16	81437862	82310204	518	Bladder-BMI	0.0344024	0.771152	Bladder	BMI	0.883495172050099
2140	16	83778372	84440154	503	Bladder-BMI	0.0826401	0.592554	Bladder	BMI	0.767596659875776
2141	16	84440155	85146805	515	Bladder-BMI	0.0847511	0.589135	Bladder	BMI	0.765449760777473
2143	16	86058598	86748867	623	Bladder-BMI	-0.184579	0.293365	Bladder	BMI	0.527553993795243
2176	17	34474612	36116884	468	Bladder-BMI	0.0731286	0.574209	Bladder	BMI	0.755540694248234
2177	17	36116885	37361178	335	Bladder-BMI	0.267975	0.0560559	Bladder	BMI	0.194074012350598
2182	17	43460501	44865832	62	Bladder-BMI	0.210632	0.323214	Bladder	BMI	0.559069724229367
2191	17	54950108	56245227	604	Bladder-BMI	0.141008	0.202959	Bladder	BMI	0.425742185840708
2247	18	42974166	44300145	693	Bladder-BMI	-0.504362	0.00217478	Bladder	BMI	0.0221082747368421
2258	18	54957868	55809315	431	Bladder-BMI	-0.129879	0.463901	Bladder	BMI	0.670970660565724
2278	18	75240761	76231685	481	Bladder-BMI	0.00792195	0.960286	Bladder	BMI	0.981565909037444
2285	19	3085447	3893909	272	Bladder-BMI	0.174497	0.154598	Bladder	BMI	0.364244903750565
2287	19	4741719	5478684	287	Bladder-BMI	-0.0272784	0.887959	Bladder	BMI	0.944155032626427
2289	19	6455429	7249359	334	Bladder-BMI	0.113337	0.51712	Bladder	BMI	0.711790834213305
2311	19	29389091	30375792	474	Bladder-BMI	0.0849216	0.566669	Bladder	BMI	0.749929355329949
2337	19	54602371	55182973	246	Bladder-BMI	-0.561749	0.000986575	Bladder	BMI	0.0123951856626506
2348	20	4591848	5379450	421	Bladder-BMI	0.467214	0.0129172	Bladder	BMI	0.0747783662597114
2350	20	6128359	7231796	517	Bladder-BMI	-0.161222	0.231823	Bladder	BMI	0.461751441984733
2365	20	19957929	21682377	593	Bladder-BMI	0.297268	0.0775049	Bladder	BMI	0.236876054279015
2393	20	54743695	55448075	342	Bladder-BMI	-0.256545	0.161892	Bladder	BMI	0.373828559787423
2402	20	61470769	62179241	302	Bladder-BMI	0.304538	0.0580539	Bladder	BMI	0.197701071232877
2445	22	27192924	27952441	627	Bladder-BMI	-0.16628	0.159612	Bladder	BMI	0.371028518947838
2446	22	27952442	29457601	450	Bladder-BMI	0.0814007	0.61763	Bladder	BMI	0.785827920937043
2449	22	31904550	32662293	257	Bladder-BMI	0.261025	0.178543	Bladder	BMI	0.395969035304126
2456	22	38718590	40378783	531	Bladder-BMI	-0.189708	0.163726	Bladder	BMI	0.375568571931368
2464	22	47299626	48269177	532	Bladder-BMI	0.816231	2.41247e-06	Bladder	BMI	0.000159223
47	1	54771294	55727134	391	Bladder-CHD	-0.483152	0.000270992	Bladder	CHD	0.00529195613483146
48	1	55727135	56799636	548	Bladder-CHD	-0.105752	0.471917	Bladder	CHD	0.675749861614497
96	1	109271450	110224230	375	Bladder-CHD	-0.177857	0.230281	Bladder	CHD	0.460915598464491
124	1	166458032	167163954	432	Bladder-CHD	-0.68205	0.000841781	Bladder	CHD	0.0111843079035533
154	1	200134006	201067952	412	Bladder-CHD	0.634503	0.00170862	Bladder	CHD	0.0185212987110187
155	1	201067953	202583884	711	Bladder-CHD	0.418264	0.00324566	Bladder	CHD	0.0290178741780822
393	2	215899571	217566011	686	Bladder-CHD	0.0269127	0.851596	Bladder	CHD	0.92254758861417
472	3	59998584	60571139	492	Bladder-CHD	-0.616174	0.000326868	Bladder	CHD	0.00581668857337884
539	3	133718494	135288394	720	Bladder-CHD	-0.203969	0.213468	Bladder	CHD	0.439482769838137
551	3	148638309	149998411	550	Bladder-CHD	-0.225939	0.214213	Bladder	CHD	0.440246977532519
777	5	2106886	2960068	542	Bladder-CHD	0.377979	0.0572354	Bladder	CHD	0.196328867850099
871	5	115117632	116208000	564	Bladder-CHD	0.601981	0.000937494	Bladder	CHD	0.0120992418712871
917	5	170898341	172285682	652	Bladder-CHD	-0.170256	0.326001	Bladder	CHD	0.561721485128883
919	5	173606996	174662885	526	Bladder-CHD	-0.216051	0.179837	Bladder	CHD	0.397654842239186
930	6	5378214	6621937	780	Bladder-CHD	-0.52518	0.00344435	Bladder	CHD	0.03038720964467
931	6	6621938	7808323	642	Bladder-CHD	-0.0307695	0.851348	Bladder	CHD	0.922470588528678
1100	7	17596579	19131026	621	Bladder-CHD	-0.119549	0.363943	Bladder	CHD	0.594299656122769
1102	7	20122180	21390644	630	Bladder-CHD	-0.773646	1.41245e-09	Bladder	CHD	2.8325055e-07
1104	7	22165061	23106680	434	Bladder-CHD	0.773457	0.000374179	Bladder	CHD	0.00633431592857143
1211	7	155280611	156344386	477	Bladder-CHD	0.120236	0.539541	Bladder	CHD	0.728422261522527
1314	8	102548681	103716053	516	Bladder-CHD	-0.244449	0.159738	Bladder	CHD	0.371139255233853
1382	9	23091194	23859374	285	Bladder-CHD	-0.623307	0.000101353	Bladder	CHD	0.00259046344117647
1480	10	13208062	14008135	491	Bladder-CHD	0.40748	0.0263198	Bladder	CHD	0.120484141527656
1508	10	44893847	46327144	501	Bladder-CHD	0.133629	0.477756	Bladder	CHD	0.680561586998088
1575	10	123856185	124894142	525	Bladder-CHD	-0.274848	0.0800068	Bladder	CHD	0.241549192356688
1655	11	68887345	69713996	329	Bladder-CHD	0.0600428	0.762276	Bladder	CHD	0.879316875663717
2137	16	81437862	82310204	518	Bladder-CHD	0.258923	0.0620005	Bladder	CHD	0.206430783524904
2143	16	86058598	86748867	623	Bladder-CHD	-0.0482199	0.735071	Bladder	CHD	0.863211755405406
2182	17	43460501	44865832	62	Bladder-CHD	-0.771781	0.00188605	Bladder	CHD	0.0198263401209677
2191	17	54950108	56245227	604	Bladder-CHD	0.118982	0.385424	Bladder	CHD	0.609936726555387
2402	20	61470769	62179241	302	Bladder-CHD	-0.114609	0.521526	Bladder	CHD	0.714535820809248
2445	22	27192924	27952441	627	Bladder-CHD	-0.0656325	0.63441	Bladder	CHD	0.797946988422576
2446	22	27952442	29457601	450	Bladder-CHD	-0.0636821	0.740788	Bladder	CHD	0.867190981589582
2449	22	31904550	32662293	257	Bladder-CHD	-0.648918	0.00150101	Bladder	CHD	0.01694
573	3	172004761	173415591	531	Bladder-Glucose	-0.539942	0.000645241	Bladder	Glucose	0.00934524048333333
925	6	63979	1380679	644	Bladder-Glucose	-0.0744603	0.678075	Bladder	Glucose	0.827788117536877
931	6	6621938	7808323	627	Bladder-Glucose	0.0702148	0.620786	Bladder	Glucose	0.78868864619883
1096	7	13676748	15013694	672	Bladder-Glucose	-0.0526181	0.687902	Bladder	Glucose	0.833539630025564
1567	10	114255955	115588903	638	Bladder-Glucose	0.329286	0.0176905	Bladder	Glucose	0.0920541586826347
1844	13	21540734	22795188	589	Bladder-Glucose	-0.129807	0.461404	Bladder	Glucose	0.669459320534224
1878	13	59751796	61268155	583	Bladder-Glucose	0.482428	0.0245085	Bladder	Glucose	0.115126998918919
2048	15	69089816	70767983	574	Bladder-Glucose	-0.125286	0.515159	Bladder	Glucose	0.71096850873478
2140	16	83778372	84440154	486	Bladder-Glucose	-0.385241	0.0199091	Bladder	Glucose	0.10005259518768
2180	17	40233546	42348003	563	Bladder-Glucose	0.107672	0.602985	Bladder	Glucose	0.775931215202369
2289	19	6455429	7249359	324	Bladder-Glucose	0.110753	0.57436	Bladder	Glucose	0.755540694248234
113	1	154685546	156813845	594	Bladder-HbA1c	0.188544	0.285271	Bladder	HbA1c	0.518620290794979
931	6	6621938	7808323	627	Bladder-HbA1c	0.207369	0.167273	Bladder	HbA1c	0.381356109313511
1245	8	17947005	18668609	473	Bladder-HbA1c	0.195924	0.29375	Bladder	HbA1c	0.527596451946262
1314	8	102548681	103716053	514	Bladder-HbA1c	-0.192405	0.263455	Bladder	HbA1c	0.496713613882863
1348	8	140355989	141527881	595	Bladder-HbA1c	0.0385832	0.844424	Bladder	HbA1c	0.920140323308271
1567	10	114255955	115588903	638	Bladder-HbA1c	0.139472	0.34152	Bladder	HbA1c	0.575528532643827
1844	13	21540734	22795188	589	Bladder-HbA1c	0.471397	0.00460585	Bladder	HbA1c	0.0370600337962963
1935	14	22760701	23985936	589	Bladder-HbA1c	-0.0161211	0.924176	Bladder	HbA1c	0.963152841095343
2095	16	15921109	17343277	448	Bladder-HbA1c	-0.107669	0.518434	Bladder	HbA1c	0.712795132999737
2141	16	84440155	85146805	496	Bladder-HbA1c	-0.432053	0.016845	Bladder	HbA1c	0.0894397454175153
2143	16	86058598	86748867	608	Bladder-HbA1c	-0.177115	0.329815	Bladder	HbA1c	0.565172591984231
2247	18	42974166	44300145	680	Bladder-HbA1c	-0.0826753	0.635198	Bladder	HbA1c	0.798438037590361
47	1	54771294	55727134	324	Bladder-HDL	0.0184184	0.919923	Bladder	HDL	0.96094239295013
96	1	109271450	110224230	323	Bladder-HDL	0.364362	0.0203084	Bladder	HDL	0.101231355258126
97	1	110224231	111134062	358	Bladder-HDL	0.694755	0.000445092	Bladder	HDL	0.00725222
113	1	154685546	156813845	451	Bladder-HDL	-0.188965	0.343671	Bladder	HDL	0.577059072417123
1100	7	17596579	19131026	575	Bladder-HDL	-0.0869596	0.622158	Bladder	HDL	0.788747754923414
1351	8	143611462	144934288	342	Bladder-HDL	0.181041	0.35597	Bladder	HDL	0.58681484729687
2137	16	81437862	82310204	470	Bladder-HDL	0.0323617	0.8481	Bladder	HDL	0.921473270455965
47	1	54771294	55727134	324	Bladder-LDL	-0.48147	2.95857e-05	Bladder	LDL	0.00104938666530612
48	1	55727135	56799636	502	Bladder-LDL	-0.284634	0.0454968	Bladder	LDL	0.170465587068966
96	1	109271450	110224230	322	Bladder-LDL	0.0644468	0.57877	Bladder	LDL	0.758280666331658
97	1	110224231	111134062	358	Bladder-LDL	0.218859	0.250701	Bladder	LDL	0.482548097452935
930	6	5378214	6621937	714	Bladder-LDL	-0.242756	0.173886	Bladder	LDL	0.389450860824742
20	1	18427821	19238924	454	Bladder-stroke	0.13989	0.397239	Bladder	stroke	0.620367740352976
96	1	109271450	110224230	375	Bladder-stroke	-0.139068	0.462791	Bladder	stroke	0.670834660550459
113	1	154685546	156813845	605	Bladder-stroke	-0.289266	0.10031	Bladder	stroke	0.282101585760518
155	1	201067953	202583884	711	Bladder-stroke	-0.543261	0.00105696	Bladder	stroke	0.0130592166824645
529	3	123518508	124823006	588	Bladder-stroke	0.649478	0.000700029	Bladder	stroke	0.00986473298918919
551	3	148638309	149998411	550	Bladder-stroke	-0.461752	0.0148691	Bladder	stroke	0.0819460590094837
917	5	170898341	172285682	652	Bladder-stroke	-0.138784	0.471853	Bladder	stroke	0.675749861614497
919	5	173606996	174662885	526	Bladder-stroke	0.189984	0.227348	Bladder	stroke	0.457503848707063
1096	7	13676748	15013694	685	Bladder-stroke	0.0129307	0.938748	Bladder	stroke	0.970194662438058
1102	7	20122180	21390644	630	Bladder-stroke	-0.776569	1.49648e-06	Bladder	stroke	0.000114874243478261
1109	7	27351287	28890886	747	Bladder-stroke	0.484954	0.00890307	Bladder	stroke	0.0580258
1402	9	76197745	77862308	570	Bladder-stroke	-0.164542	0.339911	Bladder	stroke	0.574224052478134
1567	10	114255955	115588903	643	Bladder-stroke	-0.467702	0.012707	Bladder	stroke	0.074027148603352
1668	11	83677774	84613229	365	Bladder-stroke	-0.383148	0.0653024	Bladder	stroke	0.212937281801126
1844	13	21540734	22795188	599	Bladder-stroke	-0.150336	0.319199	Bladder	stroke	0.555846789473684
2095	16	15921109	17343277	451	Bladder-stroke	-0.152427	0.3888	Bladder	stroke	0.612518981873112
2137	16	81437862	82310204	518	Bladder-stroke	0.263325	0.0748537	Bladder	stroke	0.231761990380047
2287	19	4741719	5478684	287	Bladder-stroke	-0.388742	0.0613868	Bladder	stroke	0.205059171428571
20	1	18427821	19238924	454	Bladder-T2D	0.485522	0.0149101	Bladder	T2D	0.0819460590094837
96	1	109271450	110224230	375	Bladder-T2D	-0.0584121	0.701841	Bladder	T2D	0.842279899240856
113	1	154685546	156813845	605	Bladder-T2D	-0.699442	1.17134e-05	Bladder	T2D	0.000555215
155	1	201067953	202583884	711	Bladder-T2D	-0.0761457	0.596562	Bladder	T2D	0.771335863129184
186	1	236199672	237409458	624	Bladder-T2D	0.433051	0.0206487	Bladder	T2D	0.102340610076046
337	2	147252197	149568875	567	Bladder-T2D	-0.44902	0.00755348	Bladder	T2D	0.0525118
359	2	174118390	174927563	322	Bladder-T2D	-0.0952094	0.621443	Bladder	T2D	0.788747754923414
393	2	215899571	217566011	686	Bladder-T2D	-0.109204	0.522167	Bladder	T2D	0.714709392125984
410	2	234115093	234945577	560	Bladder-T2D	-0.190883	0.17768	Bladder	T2D	0.394726680869195
472	3	59998584	60571139	492	Bladder-T2D	0.0425254	0.822762	Bladder	T2D	0.909346796947859
529	3	123518508	124823006	588	Bladder-T2D	0.343688	0.0359079	Bladder	T2D	0.146985279277865
551	3	148638309	149998411	550	Bladder-T2D	-0.442199	0.0153126	Bladder	T2D	0.0832051
573	3	172004761	173415591	537	Bladder-T2D	0.135949	0.33632	Bladder	T2D	0.571384064516129
585	3	187939200	189451805	588	Bladder-T2D	-0.625016	0.000265069	Bladder	T2D	0.00521535760754717
670	4	78045638	78967715	387	Bladder-T2D	0.282242	0.162543	Bladder	T2D	0.374779002209456
776	5	1206610	2106885	458	Bladder-T2D	-0.0890294	0.487615	Bladder	T2D	0.687699380578848
777	5	2106886	2960068	542	Bladder-T2D	0.0849204	0.663472	Bladder	T2D	0.816267816894762
915	5	168342744	169506966	605	Bladder-T2D	0.047853	0.80362	Bladder	T2D	0.901091329032258
930	6	5378214	6621937	780	Bladder-T2D	0.240485	0.0650215	Bladder	T2D	0.212521790601504
931	6	6621938	7808323	642	Bladder-T2D	-0.117939	0.319621	Bladder	T2D	0.555846789473684
944	6	21295865	22199713	348	Bladder-T2D	-0.381315	0.000333743	Bladder	T2D	0.00583938255704698
1063	6	156762741	158220143	495	Bladder-T2D	0.311512	0.0685888	Bladder	T2D	0.219534685819521
1096	7	13676748	15013694	685	Bladder-T2D	-0.0698521	0.611791	Bladder	T2D	0.782216349681216
1100	7	17596579	19131026	621	Bladder-T2D	-0.365083	0.0519676	Bladder	T2D	0.185588401643836
1102	7	20122180	21390644	630	Bladder-T2D	0.0454488	0.770639	Bladder	T2D	0.883101482637363
1104	7	22165061	23106680	434	Bladder-T2D	0.760517	1.59339e-05	Bladder	T2D	0.0006646348368
1109	7	27351287	28890886	747	Bladder-T2D	-0.268165	0.0541407	Bladder	T2D	0.189583351108126
1245	8	17947005	18668609	482	Bladder-T2D	-0.238844	0.170245	Bladder	T2D	0.384766983094929
1336	8	128073655	129291118	628	Bladder-T2D	0.483233	6.7431e-07	Bladder	T2D	5.95907176271186e-05
1351	8	143611462	144934288	486	Bladder-T2D	0.610759	0.00075383	Bladder	T2D	0.0103702892526316
1382	9	23091194	23859374	285	Bladder-T2D	-0.0560266	0.719469	Bladder	T2D	0.852486631076783
1474	10	7659873	8771920	679	Bladder-T2D	0.16506	0.337362	Bladder	T2D	0.572034298536585
1480	10	13208062	14008135	491	Bladder-T2D	0.208595	0.275863	Bladder	T2D	0.509330623937677
1567	10	114255955	115588903	643	Bladder-T2D	-0.42705	1.10711e-05	Bladder	T2D	0.000539784177777778
1575	10	123856185	124894142	525	Bladder-T2D	-0.166444	0.387295	Bladder	T2D	0.611942
1655	11	68887345	69713996	329	Bladder-T2D	-0.320269	0.0390131	Bladder	T2D	0.153288849585531
1758	12	41198230	42117736	429	Bladder-T2D	0.537098	0.0048914	Bladder	T2D	0.0387006974203338
1844	13	21540734	22795188	599	Bladder-T2D	-0.243883	0.119376	Bladder	T2D	0.313407081570997
1853	13	31433219	32986686	727	Bladder-T2D	-0.0620029	0.6596	Bladder	T2D	0.814072618224852
1919	13	103050418	104378435	737	Bladder-T2D	-0.00636184	0.97134	Bladder	T2D	0.986475800545384
1957	14	46748239	48177483	492	Bladder-T2D	0.156985	0.454033	Bladder	T2D	0.664047142215989
2057	15	79998207	81077025	498	Bladder-T2D	0.204839	0.333975	Bladder	T2D	0.568893220516171
2137	16	81437862	82310204	518	Bladder-T2D	0.456343	0.000118422	Bladder	T2D	0.00288512827777778
2141	16	84440155	85146805	515	Bladder-T2D	-0.171533	0.30458	Bladder	T2D	0.539020029182219
2143	16	86058598	86748867	623	Bladder-T2D	-0.0581514	0.702682	Bladder	T2D	0.842636602575897
2163	17	14508611	15308722	489	Bladder-T2D	-0.702187	9.17743e-05	Bladder	T2D	0.00242899086395939
2174	17	32356062	33614189	646	Bladder-T2D	-0.447642	0.00714805	Bladder	T2D	0.0506384955163043
2176	17	34474612	36116884	468	Bladder-T2D	-0.249413	0.0452691	Bladder	T2D	0.170175261283345
2177	17	36116885	37361178	335	Bladder-T2D	-0.0144154	0.918072	Bladder	T2D	0.960722662251656
2182	17	43460501	44865832	62	Bladder-T2D	-0.693009	0.00405452	Bladder	T2D	0.0339330132905297
2191	17	54950108	56245227	604	Bladder-T2D	0.275448	0.0499268	Bladder	T2D	0.180902248227936
2258	18	54957868	55809315	431	Bladder-T2D	0.147731	0.472997	Bladder	T2D	0.676657041975309
2287	19	4741719	5478684	287	Bladder-T2D	0.273983	0.114168	Bladder	T2D	0.305646338635198
2289	19	6455429	7249359	334	Bladder-T2D	0.0986936	0.473664	Bladder	T2D	0.677182367973677
2311	19	29389091	30375792	474	Bladder-T2D	-0.143726	0.380405	Bladder	T2D	0.605443122710623
2348	20	4591848	5379450	421	Bladder-T2D	0.178502	0.301474	Bladder	T2D	0.534836827492344
2350	20	6128359	7231796	517	Bladder-T2D	-0.163146	0.309799	Bladder	T2D	0.544419274014156
2354	20	10279604	11257012	511	Bladder-T2D	0.587934	0.00152667	Bladder	T2D	0.0171184029677419
2365	20	19957929	21682377	593	Bladder-T2D	0.401275	0.0563737	Bladder	T2D	0.194528439311714
2402	20	61470769	62179241	302	Bladder-T2D	0.274735	0.183957	Bladder	T2D	0.402160083018868
2445	22	27192924	27952441	627	Bladder-T2D	0.278928	0.0382811	Bladder	T2D	0.151662570887036
2446	22	27952442	29457601	450	Bladder-T2D	0.339283	0.0352564	Bladder	T2D	0.145754436608558
2449	22	31904550	32662293	257	Bladder-T2D	0.263334	0.120721	Bladder	T2D	0.315508418045113
2456	22	38718590	40378783	531	Bladder-T2D	0.0797237	0.622706	Bladder	T2D	0.788821448979592
2464	22	47299626	48269177	532	Bladder-T2D	0.217844	0.243003	Bladder	T2D	0.47436077948334
47	1	54771294	55727134	324	Bladder-TC	-0.485596	5.88502e-05	Bladder	TC	0.00174337601694915
48	1	55727135	56799636	502	Bladder-TC	-0.257753	0.107648	Bladder	TC	0.295253378221988
96	1	109271450	110224230	323	Bladder-TC	0.131588	0.246272	Bladder	TC	0.47859195229221
97	1	110224231	111134062	358	Bladder-TC	0.487068	0.0101126	Bladder	TC	0.063757069407497
1935	14	22760701	23985936	529	Bladder-TC	-0.0333945	0.868151	Bladder	TC	0.932950377910571
2156	17	7264459	8554763	347	Bladder-TC	0.258838	0.228293	Bladder	TC	0.458520686440678
1063	6	156762741	158220143	355	Bladder-TG	0.335442	0.047524	Bladder	TG	0.174993033898305
1844	13	21540734	22795188	555	Bladder-TG	0.23687	0.168745	Bladder	TG	0.383370993464052
2156	17	7264459	8554763	346	Bladder-TG	-0.109396	0.610287	Bladder	TG	0.781059503681885
20	1	18427821	19238924	449	Bladder-Urate	-0.0532824	0.791985	Bladder	Urate	0.894973946684005
113	1	154685546	156813845	594	Bladder-Urate	-0.437812	0.000287548	Bladder	Urate	0.00540934746236559
155	1	201067953	202583884	693	Bladder-Urate	-0.00707432	0.967828	Bladder	Urate	0.985216958609918
590	3	193122091	194217140	453	Bladder-Urate	-0.0267529	0.888413	Bladder	Urate	0.944380302140673
784	5	9203856	10549029	712	Bladder-Urate	0.0150298	0.93342	Bladder	Urate	0.967180421303657
919	5	173606996	174662885	519	Bladder-Urate	-0.0582039	0.725343	Bladder	Urate	0.856417210597826
931	6	6621938	7808323	628	Bladder-Urate	0.242147	0.0328543	Bladder	Urate	0.139157043216897
1567	10	114255955	115588903	639	Bladder-Urate	-0.164014	0.365533	Bladder	Urate	0.594742407361198
1655	11	68887345	69713996	325	Bladder-Urate	-0.155585	0.448689	Bladder	Urate	0.662124916289593
1702	11	118901214	120064528	484	Bladder-Urate	-0.164377	0.394322	Bladder	Urate	0.617415888288288
1912	13	94925137	96132647	746	Bladder-Urate	-0.100785	0.575027	Bladder	Urate	0.755936681623393
2137	16	81437862	82310204	510	Bladder-Urate	0.227475	0.145773	Bladder	Urate	0.352696251508121
2141	16	84440155	85146805	498	Bladder-Urate	-0.18053	0.309926	Bladder	Urate	0.544454695857191
2174	17	32356062	33614189	634	Bladder-Urate	-0.0219498	0.906268	Bladder	Urate	0.955374312980186
2191	17	54950108	56245227	597	Bladder-Urate	0.0718909	0.690907	Bladder	Urate	0.835474354412787
2285	19	3085447	3893909	266	Bladder-Urate	0.309026	0.0642354	Bladder	Urate	0.211497066582598
2289	19	6455429	7249359	324	Bladder-Urate	-0.0252143	0.873989	Bladder	Urate	0.93553246684459
2403	20	62179242	62963627	284	Bladder-Urate	0.297631	0.151905	Bladder	Urate	0.361042170464904
2445	22	27192924	27952441	620	Bladder-Urate	0.102884	0.523793	Bladder	Urate	0.715685718553459
931	6	6621938	7808323	609	Bladder-whr	0.341852	0.0251657	Bladder	whr	0.116946488235294
1499	10	30919470	32457293	479	Bladder-whr	-0.395294	0.0565	Bladder	whr	0.194577939233818
2350	20	6128359	7231796	481	Bladder-whr	0.266137	0.129014	Bladder	whr	0.329260399412628
2446	22	27952442	29457601	419	Bladder-whr	0.415618	0.0240151	Bladder	whr	0.113728184741144
96	1	109271450	110224230	362	Bladder-BFP	0.0177793	0.923939	Bladder	BFP	0.963098349860056
113	1	154685546	156813845	589	Bladder-BFP	-0.482842	0.00791305	Bladder	BFP	0.053759123515625
155	1	201067953	202583884	692	Bladder-BFP	0.186652	0.267327	Bladder	BFP	0.500661989224138
585	3	187939200	189451805	570	Bladder-BFP	0.0213079	0.899659	Bladder	BFP	0.951678236153378
917	5	170898341	172285682	637	Bladder-BFP	-0.312959	0.0685856	Bladder	BFP	0.219534685819521
931	6	6621938	7808323	600	Bladder-BFP	0.0381991	0.801326	Bladder	BFP	0.900086687203791
1096	7	13676748	15013694	639	Bladder-BFP	-0.0733624	0.711199	Bladder	BFP	0.847445384369287
1109	7	27351287	28890886	696	Bladder-BFP	-0.158331	0.422143	Bladder	BFP	0.63872710446895
1347	8	139404632	140355988	481	Bladder-BFP	-0.103812	0.596624	Bladder	BFP	0.771335863129184
1402	9	76197745	77862308	524	Bladder-BFP	0.210047	0.266353	Bladder	BFP	0.499915241900648
1474	10	7659873	8771920	615	Bladder-BFP	-0.462223	0.0116559	Bladder	BFP	0.0696149628865979
1844	13	21540734	22795188	540	Bladder-BFP	-0.433961	0.0146398	Bladder	BFP	0.0809966977730647
1919	13	103050418	104378435	662	Bladder-BFP	0.226058	0.21829	Bladder	BFP	0.444769073856975
2141	16	84440155	85146805	445	Bladder-BFP	0.22446	0.215027	Bladder	BFP	0.441050660110149
2182	17	43460501	44865832	55	Bladder-BFP	-0.799883	0.00325841	Bladder	BFP	0.0290416234871795
2191	17	54950108	56245227	519	Bladder-BFP	0.166672	0.238655	Bladder	BFP	0.46921084841629
2445	22	27192924	27952441	537	Bladder-BFP	-0.0463163	0.770313	Bladder	BFP	0.883101482637363
11	1	8580988	9475966	330	Breast-BMI	-0.292877	0.1074	Breast	BMI	0.295038777660695
12	1	9475967	10753427	347	Breast-BMI	-0.0606598	0.761446	Breast	BMI	0.879316875663717
20	1	18427821	19238924	454	Breast-BMI	0.172886	0.364747	Breast	BMI	0.59449542294467
38	1	41093876	41977966	334	Breast-BMI	-0.15745	0.425779	Breast	BMI	0.642483347989586
39	1	41977967	43512669	522	Breast-BMI	-0.642367	5.89364e-06	Breast	BMI	0.000341438210666667
53	1	61377616	62778733	603	Breast-BMI	-0.326978	0.00422797	Breast	BMI	0.0347159615433071
55	1	64344227	65894184	640	Breast-BMI	0.129855	0.383361	Breast	BMI	0.608440647398844
60	1	69438910	70992905	505	Breast-BMI	-0.350531	0.0230485	Breast	BMI	0.110862434501845
83	1	95122542	96147576	479	Breast-BMI	-0.419108	0.00815452	Breast	BMI	0.0548615061677419
96	1	109271450	110224230	375	Breast-BMI	-0.283791	0.0362145	Breast	BMI	0.147287365834633
97	1	110224231	111134062	412	Breast-BMI	-0.239878	0.0115178	Breast	BMI	0.0690273668965517
104	1	118118668	119408888	432	Breast-BMI	0.163174	0.343771	Breast	BMI	0.577059072417123
105	1	119408889	120345066	352	Breast-BMI	0.18956	0.241906	Breast	BMI	0.472970600674916
106	1	120345067	145803848	150	Breast-BMI	0.28697	0.15655	Breast	BMI	0.367474366336634
107	1	145803849	147083835	275	Breast-BMI	-0.238843	0.157888	Breast	BMI	0.369160552466368
108	1	147083836	149716037	153	Breast-BMI	-0.190363	0.312301	Breast	BMI	0.547340307226891
109	1	149716038	151146407	331	Breast-BMI	-0.240427	0.0482686	Breast	BMI	0.17673629241573
110	1	151146408	152535630	411	Breast-BMI	-0.294824	0.106169	Breast	BMI	0.293046673372155
160	1	208162952	209711169	742	Breast-BMI	-0.184627	0.18667	Breast	BMI	0.405994917950854
167	1	216658127	217352165	502	Breast-BMI	-0.623161	0.00392644	Breast	BMI	0.0332885498536585
212	2	7966710	8978798	408	Breast-BMI	-0.401643	0.0131218	Breast	BMI	0.0751835881318681
216	2	11230350	11995765	285	Breast-BMI	0.040409	0.819966	Breast	BMI	0.90845559082218
227	2	23538528	24669224	392	Breast-BMI	-0.71728	2.3065e-06	Breast	BMI	0.000154180653846154
228	2	24669225	25895394	346	Breast-BMI	-0.55823	2.07316e-10	Breast	BMI	6.00525346666667e-08
229	2	25895395	26894102	295	Breast-BMI	-0.447492	0.00147232	Breast	BMI	0.0167979791684902
230	2	26894103	28819510	583	Breast-BMI	-0.212115	0.182934	Breast	BMI	0.401212695542473
271	2	64696090	65938002	469	Breast-BMI	0.254641	0.0729361	Breast	BMI	0.227581583123878
275	2	68877775	70756283	773	Breast-BMI	0.10952	0.452571	Breast	BMI	0.663211128161889
313	2	121073753	122026817	338	Breast-BMI	0.07647	0.527261	Breast	BMI	0.718729112156863
356	2	171566483	172501315	297	Breast-BMI	0.0385098	0.847009	Breast	BMI	0.921222658322904
357	2	172501316	173287857	304	Breast-BMI	-0.193267	0.224126	Breast	BMI	0.453294400310318
380	2	201324133	202504862	418	Breast-BMI	-0.325173	0.0461813	Breast	BMI	0.172115295353824
395	2	218396259	219678783	467	Breast-BMI	0.430462	0.00684749	Breast	BMI	0.0490546566255144
396	2	219678784	220771552	375	Breast-BMI	-0.153358	0.327994	Breast	BMI	0.56310856634837
403	2	226242843	227557841	440	Breast-BMI	-0.37935	0.0518566	Breast	BMI	0.185333220287868
416	2	238814631	239634350	323	Breast-BMI	-0.372149	0.0642082	Breast	BMI	0.211497066582598
426	3	4109394	4835083	391	Breast-BMI	0.112239	0.534727	Breast	BMI	0.724361282930631
432	3	9970732	11226367	666	Breast-BMI	0.195669	0.230563	Breast	BMI	0.46097517791411
435	3	12859210	14312007	658	Breast-BMI	0.0179039	0.897384	Breast	BMI	0.949829522630404
438	3	16084006	17182494	537	Breast-BMI	0.12824	0.400848	Breast	BMI	0.62227902530515
444	3	23426045	24270189	339	Breast-BMI	-0.0708966	0.715725	Breast	BMI	0.850066093394077
449	3	28649811	29877022	643	Breast-BMI	-0.412334	0.00491122	Breast	BMI	0.0387986
450	3	29877023	31269697	607	Breast-BMI	-0.0469121	0.764957	Breast	BMI	0.880298342529243
470	3	56954879	58557718	607	Breast-BMI	-0.0228912	0.914316	Breast	BMI	0.958854809734513
478	3	65326752	66702084	477	Breast-BMI	-0.370696	0.0054797	Breast	BMI	0.0421577277876106
507	3	100552523	101906989	518	Breast-BMI	-0.516633	0.00781443	Breast	BMI	0.0536111026578947
519	3	113657666	115649909	610	Breast-BMI	0.156427	0.246876	Breast	BMI	0.479199
543	3	139831268	141034637	487	Breast-BMI	-0.407195	0.00778044	Breast	BMI	0.0535062191304348
550	3	147358244	148638308	439	Breast-BMI	-0.383913	0.0454119	Breast	BMI	0.170433656546763
551	3	148638309	149998411	550	Breast-BMI	-0.378496	0.0273323	Breast	BMI	0.123365675605536
552	3	149998412	151131307	435	Breast-BMI	0.0870424	0.650294	Breast	BMI	0.808255760667461
581	3	183203156	184524268	588	Breast-BMI	0.610394	7.68653e-07	Breast	BMI	6.57009301967213e-05
584	3	186602046	187939199	698	Breast-BMI	0.43051	0.00236307	Breast	BMI	0.023291204120983
630	4	32260118	32746820	163	Breast-BMI	-0.82352	0.000309123	Breast	BMI	0.00558713476816609
644	4	43962562	45186767	401	Breast-BMI	-0.30893	0.0253721	Breast	BMI	0.117382546051464
756	4	175295843	175959697	292	Breast-BMI	0.348402	0.028781	Breast	BMI	0.127388908319185
762	4	180540878	181122433	242	Breast-BMI	0.111823	0.585289	Breast	BMI	0.763094044977511
763	4	181122434	182065646	480	Breast-BMI	-0.0365918	0.836614	Breast	BMI	0.916071989080218
778	5	2960069	3677595	472	Breast-BMI	-0.157189	0.257985	Breast	BMI	0.49163047935696
808	5	37925488	39438985	595	Breast-BMI	-0.429406	0.00398697	Breast	BMI	0.0335797578387097
813	5	44049879	45305566	260	Breast-BMI	-0.236119	0.12367	Breast	BMI	0.320484781312127
814	5	45305567	46388848	151	Breast-BMI	-0.803656	0.000629097	Breast	BMI	0.00929210129745042
816	5	50164836	51203265	275	Breast-BMI	-0.305274	0.103207	Breast	BMI	0.287457958333333
819	5	52837226	53747856	373	Breast-BMI	-0.00968217	0.956565	Breast	BMI	0.979668822466614
821	5	55221399	55968966	340	Breast-BMI	-0.42581	0.00470355	Breast	BMI	0.0377297072307692
822	5	55968967	56896890	364	Breast-BMI	0.0393825	0.778469	Breast	BMI	0.887575254807692
832	5	67096192	68006993	394	Breast-BMI	-0.673552	1.36225e-05	Breast	BMI	0.000600097
840	5	79005159	80448225	716	Breast-BMI	-0.284832	0.0287454	Breast	BMI	0.127339435514019
867	5	110819518	111983115	446	Breast-BMI	0.0419684	0.791798	Breast	BMI	0.894956594840668
892	5	141253831	142532956	543	Breast-BMI	0.217136	0.162663	Breast	BMI	0.374779002209456
912	5	163781269	165289211	527	Breast-BMI	-0.00897205	0.957311	Breast	BMI	0.979795026889107
914	5	166863414	168342743	708	Breast-BMI	-0.307112	0.0151492	Breast	BMI	0.0826746238493724
915	5	168342744	169506966	605	Breast-BMI	0.342638	0.0506174	Breast	BMI	0.182264588121547
931	6	6621938	7808323	642	Breast-BMI	0.134154	0.496571	Breast	BMI	0.694660604613734
933	6	9020711	10416550	606	Breast-BMI	-0.0346756	0.760933	Breast	BMI	0.878933243686309
936	6	13352327	15069421	687	Breast-BMI	-0.240655	0.0593452	Breast	BMI	0.200146101423027
937	6	15069422	16566882	668	Breast-BMI	0.0585307	0.681437	Breast	BMI	0.829559084033613
942	6	19449153	20418020	416	Breast-BMI	0.123118	0.412494	Breast	BMI	0.63127200352216
944	6	21295865	22199713	348	Breast-BMI	-0.176794	0.273413	Breast	BMI	0.50712083428165
968	6	50940768	51826423	385	Breast-BMI	-0.497276	4.31822e-05	Breast	BMI	0.0014071999425
1028	6	116132148	117674076	534	Breast-BMI	0.10593	0.572845	Breast	BMI	0.754903965647891
1037	6	125365055	127545459	556	Breast-BMI	0.186997	0.240485	Breast	BMI	0.471564042873261
1054	6	148184845	149278798	629	Breast-BMI	-0.0759691	0.628696	Breast	BMI	0.793492060019361
1055	6	149278799	150635315	613	Breast-BMI	0.394753	0.0233626	Breast	BMI	0.111549996703297
1058	6	152376500	153082361	414	Breast-BMI	-0.449204	0.0207174	Breast	BMI	0.102583593162393
1076	6	169667887	171053405	505	Breast-BMI	-0.187169	0.257786	Breast	BMI	0.491458104570384
1109	7	27351287	28890886	747	Breast-BMI	0.119993	0.431008	Breast	BMI	0.646040640068886
1191	7	128779174	130418704	538	Breast-BMI	-0.0040992	0.97979	Breast	BMI	0.991388523190375
1192	7	130418705	131856481	618	Breast-BMI	-0.611124	1.5202e-06	Breast	BMI	0.000114874243478261
1210	7	154407488	155280610	515	Breast-BMI	0.00541051	0.975762	Breast	BMI	0.988756170617956
1211	7	155280611	156344386	477	Breast-BMI	-0.204968	0.1552	Breast	BMI	0.365071721244926
1253	8	24863244	25859277	446	Breast-BMI	0.140369	0.432948	Breast	BMI	0.647188
1262	8	34792221	36641174	315	Breast-BMI	-0.770509	7.61496e-05	Breast	BMI	0.00210076198095238
1263	8	36641175	38803980	576	Breast-BMI	-0.41107	0.000155008	Breast	BMI	0.00346871979399142
1292	8	73838028	75011699	476	Breast-BMI	0.137233	0.387779	Breast	BMI	0.612071538880484
1293	8	75011700	76295483	483	Breast-BMI	0.346638	0.00453726	Breast	BMI	0.0367348969565217
1294	8	76295484	77377989	362	Breast-BMI	-0.107455	0.541242	Breast	BMI	0.729773930178433
1327	8	116094204	118300068	679	Breast-BMI	-0.0156617	0.904847	Breast	BMI	0.954455241351406
1329	8	119423299	120216587	354	Breast-BMI	-0.43857	0.00843381	Breast	BMI	0.0560176883312102
1333	8	124001020	125453322	631	Breast-BMI	0.0594754	0.718921	Breast	BMI	0.852486631076783
1336	8	128073655	129291118	628	Breast-BMI	0.0606908	0.519063	Breast	BMI	0.712795132999737
1358	9	3079046	4025355	457	Breast-BMI	0.254658	0.142523	Breast	BMI	0.348063195316159
1372	9	14244748	14902924	458	Breast-BMI	-0.607434	0.000381764	Breast	BMI	0.00644180419417476
1379	9	19463293	20483880	468	Breast-BMI	-0.711109	7.23066e-06	Breast	BMI	0.000403000044255319
1380	9	20483881	21674032	507	Breast-BMI	-0.226356	0.131775	Breast	BMI	0.332996252906977
1381	9	21674033	23091193	552	Breast-BMI	-0.394975	0.001455	Breast	BMI	0.016681705978022
1387	9	27366480	28067454	352	Breast-BMI	-0.356495	0.0136679	Breast	BMI	0.0769594282937365
1393	9	32253284	33194892	446	Breast-BMI	0.128496	0.491341	Breast	BMI	0.689968212765958
1394	9	33194893	34704544	487	Breast-BMI	0.389462	0.023838	Breast	BMI	0.11319793442623
1395	9	34704545	36749273	657	Breast-BMI	-0.646619	0.000101154	Breast	BMI	0.00259046344117647
1400	9	73915495	74950318	383	Breast-BMI	-0.23484	0.202578	Breast	BMI	0.425389324204591
1431	9	107061020	108203095	555	Breast-BMI	0.512729	0.00651156	Breast	BMI	0.0474988107692308
1433	9	109150718	110630150	680	Breast-BMI	0.11117	0.231168	Breast	BMI	0.461390112514351
1444	9	119001228	119890464	510	Breast-BMI	0.121582	0.393523	Breast	BMI	0.616728281334536
1451	9	127184583	128785782	398	Breast-BMI	0.52791	0.000593132	Breast	BMI	0.00904266154385965
1452	9	128785783	129617771	401	Breast-BMI	0.53838	3.15517e-08	Breast	BMI	4.70030182285714e-06
1453	9	129617772	130902727	403	Breast-BMI	0.48502	0.000130055	Breast	BMI	0.00299862171052632
1454	9	130902728	132193798	321	Breast-BMI	0.447809	0.0108657	Breast	BMI	0.0663392971896956
1463	9	138995792	140097759	252	Breast-BMI	-0.281099	0.15563	Breast	BMI	0.365849783588819
1466	10	1872961	2637065	506	Breast-BMI	0.114603	0.504922	Breast	BMI	0.701840253198294
1467	10	2637066	3225336	432	Breast-BMI	-0.502296	0.00270504	Breast	BMI	0.0256904891803279
1481	10	14008136	14820755	536	Breast-BMI	-0.332802	0.0782042	Breast	BMI	0.238475858596491
1489	10	21477693	23365685	409	Breast-BMI	0.347965	0.00108902	Breast	BMI	0.0133976435377358
1522	10	62626466	64069687	510	Breast-BMI	-0.472683	0.000124172	Breast	BMI	0.00292956021719457
1523	10	64069688	65400431	472	Breast-BMI	-0.0744674	0.589567	Breast	BMI	0.765624487051793
1524	10	65400432	66510387	337	Breast-BMI	-0.765352	4.69243e-05	Breast	BMI	0.00149184939146341
1525	10	66510388	67146043	283	Breast-BMI	-0.58549	0.000259034	Breast	BMI	0.0051747251954023
1526	10	67146044	67769822	270	Breast-BMI	-0.210283	0.205903	Breast	BMI	0.428745304313099
1527	10	67769823	68623274	479	Breast-BMI	-0.401207	0.005862	Breast	BMI	0.0441838278034682
1532	10	72659224	73514214	518	Breast-BMI	-0.32445	0.073713	Breast	BMI	0.228909816557475
1537	10	79952997	81190573	663	Breast-BMI	-0.275055	0.0301537	Breast	BMI	0.130908735886761
1558	10	102509299	104206837	527	Breast-BMI	-0.303615	0.024962	Breast	BMI	0.116519129811996
1567	10	114255955	115588903	643	Breast-BMI	-0.552249	0.000212004	Breast	BMI	0.00436912591304348
1573	10	121874446	122803506	458	Breast-BMI	-0.4092	0.011857	Breast	BMI	0.0703326484641638
1574	10	122803507	123856184	506	Breast-BMI	-0.121951	0.140759	Breast	BMI	0.346678047236656
1577	10	125798320	126875816	512	Breast-BMI	-0.24902	0.0580992	Breast	BMI	0.197701071232877
1583	10	131694739	132576793	475	Breast-BMI	-0.11492	0.559009	Breast	BMI	0.744298
1586	10	133818037	134856054	421	Breast-BMI	-0.398217	0.0119608	Breast	BMI	0.0704673572881356
1590	11	1857846	2477449	205	Breast-BMI	-0.23061	0.172381	Breast	BMI	0.387745700603969
1652	11	64594823	66782661	618	Breast-BMI	0.337903	0.0090384	Breast	BMI	0.058698017260274
1654	11	68000950	68887344	324	Breast-BMI	0.120546	0.390243	Breast	BMI	0.613423877600241
1655	11	68887345	69713996	329	Breast-BMI	0.259926	0.00364387	Breast	BMI	0.0316652
1656	11	69713997	71242834	587	Breast-BMI	-0.0304485	0.834008	Breast	BMI	0.914528583683768
1703	11	120064529	121208186	540	Breast-BMI	0.072235	0.634433	Breast	BMI	0.797946988422576
1731	12	12721875	13559527	424	Breast-BMI	-0.0778806	0.618016	Breast	BMI	0.786127207611613
1744	12	25990814	26958056	522	Breast-BMI	-0.086678	0.659897	Breast	BMI	0.814174859914813
1770	12	54371449	55416802	369	Breast-BMI	-0.203288	0.0795253	Breast	BMI	0.240652881137551
1782	12	68839662	70097805	534	Breast-BMI	-0.186935	0.312591	Breast	BMI	0.547664473790323
1803	12	94385885	95147845	415	Breast-BMI	-0.130899	0.403064	Breast	BMI	0.623614513353116
1805	12	96017783	96828314	399	Breast-BMI	-0.146839	0.269192	Breast	BMI	0.503070640860215
1809	12	100931424	101825061	426	Breast-BMI	-0.0559004	0.742924	Breast	BMI	0.869106065963653
1810	12	101825062	102966633	417	Breast-BMI	-0.295067	0.0130498	Breast	BMI	0.0750597792951542
1811	12	102966634	104140831	504	Breast-BMI	-0.113492	0.344836	Breast	BMI	0.577983293059126
1813	12	105079101	106153787	538	Breast-BMI	0.537834	0.0042425	Breast	BMI	0.0347480768288854
1821	12	114685671	115439451	343	Breast-BMI	-0.032088	0.832952	Breast	BMI	0.913868409846413
1822	12	115439452	116197675	480	Breast-BMI	0.0529263	0.666953	Breast	BMI	0.818986994586962
1826	12	119301062	120567740	556	Breast-BMI	-0.151285	0.26809	Breast	BMI	0.501550505920344
1827	12	120567741	121817509	462	Breast-BMI	-0.0622876	0.702121	Breast	BMI	0.842279899240856
1828	12	121817510	123396634	424	Breast-BMI	0.396239	0.00768782	Breast	BMI	0.0532327934661355
1832	12	126871453	127545377	317	Breast-BMI	-0.0582948	0.750939	Breast	BMI	0.873753325301205
1844	13	21540734	22795188	599	Breast-BMI	-0.226633	0.159578	Breast	BMI	0.371028518947838
1855	13	34722392	35744568	324	Breast-BMI	0.238435	0.120542	Breast	BMI	0.315356742599097
1861	13	40091624	41003943	448	Breast-BMI	-0.163893	0.292014	Breast	BMI	0.526473373443983
1862	13	41003944	42037054	291	Breast-BMI	0.0347668	0.847923	Breast	BMI	0.921473270455965
1891	13	73114510	74437635	574	Breast-BMI	0.0576207	0.715564	Breast	BMI	0.850066093394077
1941	14	29029225	30831154	506	Breast-BMI	-0.0116712	0.919447	Breast	BMI	0.96094239295013
1972	14	62717986	64033237	548	Breast-BMI	-0.68411	0.000284947	Breast	BMI	0.00540934746236559
1976	14	67891840	68976912	363	Breast-BMI	-0.224917	0.176575	Breast	BMI	0.393381934216147
1977	14	68976913	69794542	486	Breast-BMI	0.0270284	0.793482	Breast	BMI	0.895888944997835
1978	14	69794543	71140426	541	Breast-BMI	0.0437171	0.784638	Breast	BMI	0.89130774117647
1999	14	94892241	95946792	748	Breast-BMI	-0.0563451	0.699403	Breast	BMI	0.841025655442804
2005	14	100786190	102004377	494	Breast-BMI	0.0551505	0.633434	Breast	BMI	0.797740740883845
2023	15	36583328	37962915	632	Breast-BMI	0.265975	0.0857347	Breast	BMI	0.253795812251843
2043	15	62106139	63218978	505	Breast-BMI	-0.323593	0.0153197	Breast	BMI	0.0832051
2044	15	63218979	64339945	428	Breast-BMI	0.0172516	0.915576	Breast	BMI	0.959367617363344
2097	16	19104258	20351261	440	Breast-BMI	-0.227327	0.0576798	Breast	BMI	0.197337583464567
2107	16	49010762	50467033	579	Breast-BMI	-0.308178	0.00692713	Breast	BMI	0.0493416063114754
2108	16	50467034	52041336	610	Breast-BMI	-0.0297239	0.752611	Breast	BMI	0.874742788337414
2109	16	52041337	53393882	507	Breast-BMI	-0.043764	0.399029	Breast	BMI	0.62145647311828
2110	16	53393883	54866095	699	Breast-BMI	-0.722099	2.86843e-37	Breast	BMI	1.495599402e-33
2125	16	72089512	73140781	290	Breast-BMI	-0.0143996	0.916588	Breast	BMI	0.959849333601125
2137	16	81437862	82310204	518	Breast-BMI	-0.365259	0.00481338	Breast	BMI	0.0381993353424658
2146	16	88387229	89106304	248	Breast-BMI	0.176206	0.279253	Breast	BMI	0.512907736526946
2155	17	6305079	7264458	427	Breast-BMI	-0.056059	0.747794	Breast	BMI	0.871868943649374
2156	17	7264459	8554763	490	Breast-BMI	0.0343997	0.807162	Breast	BMI	0.902436305847077
2171	17	27344402	29783141	651	Breast-BMI	0.189721	0.241928	Breast	BMI	0.472970600674916
2173	17	31318754	32356061	677	Breast-BMI	0.359557	0.0828744	Breast	BMI	0.248337426206897
2177	17	36116885	37361178	335	Breast-BMI	0.0435529	0.752942	Breast	BMI	0.874742788337414
2178	17	37361179	38880481	383	Breast-BMI	-0.128619	0.397735	Breast	BMI	0.620367740352976
2189	17	52102650	53468006	501	Breast-BMI	0.251668	0.0782113	Breast	BMI	0.238475858596491
2191	17	54950108	56245227	604	Breast-BMI	-0.186208	0.151736	Breast	BMI	0.361042170464904
2199	17	66757557	68176219	505	Breast-BMI	-0.248038	0.18146	Breast	BMI	0.399886914623838
2207	17	75619257	76596287	431	Breast-BMI	-0.194488	0.227059	Breast	BMI	0.457275251448436
2209	17	77412787	78438332	368	Breast-BMI	0.174563	0.204552	Breast	BMI	0.427376706730769
2226	18	12735559	13641479	366	Breast-BMI	0.188587	0.274279	Breast	BMI	0.507664432374867
2232	18	22746154	24088163	465	Breast-BMI	-0.207411	0.161243	Breast	BMI	0.373297406125166
2233	18	24088164	25305260	606	Breast-BMI	-0.0453204	0.660391	Breast	BMI	0.814301289193663
2246	18	41425455	42974165	597	Breast-BMI	0.258937	0.0483597	Breast	BMI	0.176945597052632
2264	18	60780195	62074993	569	Breast-BMI	-0.286691	0.16333	Breast	BMI	0.375155339207048
2274	18	71491861	72785206	599	Breast-BMI	0.0487294	0.813605	Breast	BMI	0.905085656069981
2285	19	3085447	3893909	272	Breast-BMI	-0.471018	0.000597532	Breast	BMI	0.00906253652173913
2311	19	29389091	30375792	474	Breast-BMI	0.0382205	0.799339	Breast	BMI	0.899385745791972
2325	19	45040933	45893307	255	Breast-BMI	-0.388591	0.0117559	Breast	BMI	0.0699717609589041
2326	19	45893308	46765060	296	Breast-BMI	-0.536544	0.000250052	Breast	BMI	0.00502868240769231
2345	20	1771286	2668108	550	Breast-BMI	0.0815208	0.626965	Breast	BMI	0.792099711654955
2387	20	49236419	50653620	634	Breast-BMI	-0.124968	0.41803	Breast	BMI	0.635143288461538
2401	20	60766558	61470768	290	Breast-BMI	0.191101	0.344972	Breast	BMI	0.577983293059126
2405	21	15840034	16873443	477	Breast-BMI	0.0799125	0.565271	Breast	BMI	0.749382912280702
2408	21	19479025	20407307	461	Breast-BMI	-0.192092	0.26242	Breast	BMI	0.495745608695652
2422	21	34383795	35729261	543	Breast-BMI	-0.0212676	0.910965	Breast	BMI	0.95758230834341
2423	21	35729262	37303548	675	Breast-BMI	0.129524	0.435988	Breast	BMI	0.649312034275921
2432	21	44815009	46045433	298	Breast-BMI	-0.4889	0.00248684	Breast	BMI	0.0240118217777778
2444	22	26166935	27192923	692	Breast-BMI	0.0596349	0.68265	Breast	BMI	0.830429208022388
2445	22	27192924	27952441	627	Breast-BMI	-0.244948	0.0563697	Breast	BMI	0.194528439311714
2446	22	27952442	29457601	450	Breast-BMI	-0.0263011	0.798569	Breast	BMI	0.898907332901554
2447	22	29457602	30962255	554	Breast-BMI	-0.18196	0.0548931	Breast	BMI	0.191318598529412
2448	22	30962256	31904549	314	Breast-BMI	-0.381605	0.00397092	Breast	BMI	0.033556526547812
2449	22	31904550	32662293	257	Breast-BMI	-0.111225	0.482242	Breast	BMI	0.683820992113136
2450	22	32662294	33501725	526	Breast-BMI	0.229855	0.173064	Breast	BMI	0.388276977624785
2454	22	36135969	37364004	531	Breast-BMI	0.422522	0.00279429	Breast	BMI	0.0261100861290323
2455	22	37364005	38718589	615	Breast-BMI	-0.355904	0.00658821	Breast	BMI	0.0479092425941423
2456	22	38718590	40378783	531	Breast-BMI	0.161218	0.199316	Breast	BMI	0.420912767922236
2458	22	41722788	42867927	340	Breast-BMI	-0.384617	0.0117756	Breast	BMI	0.0699738990888383
2462	22	45170650	46351048	623	Breast-BMI	-0.44721	0.00868613	Breast	BMI	0.0571783151576293
2463	22	46351049	47299625	380	Breast-BMI	-0.127186	0.411366	Breast	BMI	0.629915513656388
2464	22	47299626	48269177	532	Breast-BMI	-0.124586	0.448363	Breast	BMI	0.661881280294451
2468	22	50347997	51244236	297	Breast-BMI	-0.395429	0.00591804	Breast	BMI	0.0445262057142857
11	1	8580988	9475966	330	Breast-CHD	-0.600701	0.00181681	Breast	CHD	0.0192667347261663
96	1	109271450	110224230	375	Breast-CHD	-0.172929	0.310883	Breast	CHD	0.545588677886234
97	1	110224231	111134062	412	Breast-CHD	0.201768	0.174573	Breast	CHD	0.390153808829833
109	1	149716038	151146407	331	Breast-CHD	0.567543	0.000197413	Breast	CHD	0.00423584930864198
230	2	26894103	28819510	583	Breast-CHD	0.381665	0.0473696	Breast	CHD	0.174894091295117
271	2	64696090	65938002	469	Breast-CHD	-0.0468969	0.805163	Breast	CHD	0.902159652285898
395	2	218396259	219678783	467	Breast-CHD	0.501804	0.00101	Breast	CHD	0.012568353221957
432	3	9970732	11226367	666	Breast-CHD	0.136119	0.387305	Breast	CHD	0.611942
449	3	28649811	29877022	643	Breast-CHD	0.0215934	0.906575	Breast	CHD	0.955504760460885
478	3	65326752	66702084	477	Breast-CHD	0.23004	0.142661	Breast	CHD	0.348122945250351
507	3	100552523	101906989	518	Breast-CHD	0.189221	0.389865	Breast	CHD	0.613199429864253
519	3	113657666	115649909	610	Breast-CHD	0.270286	0.163567	Breast	CHD	0.375368986795775
551	3	148638309	149998411	550	Breast-CHD	0.345626	0.0534746	Breast	CHD	0.188135333603239
584	3	186602046	187939199	698	Breast-CHD	0.171315	0.406584	Breast	CHD	0.626288069087688
762	4	180540878	181122433	242	Breast-CHD	0.474589	0.0265393	Breast	CHD	0.121063788451444
821	5	55221399	55968966	340	Breast-CHD	-0.381972	0.0335328	Breast	CHD	0.141000015483871
892	5	141253831	142532956	543	Breast-CHD	0.190368	0.239711	Breast	CHD	0.47040013323297
927	6	2746532	3964072	610	Breast-CHD	0.175688	0.283765	Breast	CHD	0.518244205954466
931	6	6621938	7808323	642	Breast-CHD	0.164518	0.368949	Breast	CHD	0.597236909655387
934	6	10416551	11790671	648	Breast-CHD	-0.102365	0.55423	Breast	CHD	0.740203693647541
936	6	13352327	15069421	687	Breast-CHD	-0.171823	0.176733	Breast	CHD	0.393461085397097
1037	6	125365055	127545459	556	Breast-CHD	0.162015	0.358379	Breast	CHD	0.588618723779528
1054	6	148184845	149278798	629	Breast-CHD	-0.254609	0.144489	Breast	CHD	0.350892243129949
1055	6	149278799	150635315	613	Breast-CHD	-0.253655	0.154971	Breast	CHD	0.364958804878049
1056	6	150635316	151629954	616	Breast-CHD	-0.0856396	0.584969	Breast	CHD	0.763094044977511
1191	7	128779174	130418704	538	Breast-CHD	-0.227608	0.183582	Breast	CHD	0.401816997483221
1192	7	130418705	131856481	618	Breast-CHD	-0.312859	0.0368895	Breast	CHD	0.148871403250774
1206	7	149843000	150897818	456	Breast-CHD	-0.603851	0.00130434	Breast	CHD	0.0154213804081633
1207	7	150897819	152253294	433	Breast-CHD	-0.195066	0.169323	Breast	CHD	0.383832356925749
1211	7	155280611	156344386	477	Breast-CHD	0.037326	0.842123	Breast	CHD	0.91916041909148
1253	8	24863244	25859277	446	Breast-CHD	-0.194786	0.28042	Breast	CHD	0.51411872688928
1370	9	12664859	13512852	347	Breast-CHD	-0.215238	0.261801	Breast	CHD	0.495167416968818
1379	9	19463293	20483880	468	Breast-CHD	-0.35335	0.0245092	Breast	CHD	0.115126998918919
1380	9	20483881	21674032	507	Breast-CHD	0.0213608	0.863079	Breast	CHD	0.929857632872187
1381	9	21674033	23091193	552	Breast-CHD	-0.354039	2.44854e-07	Breast	CHD	2.50909712307692e-05
1415	9	90890980	91643255	252	Breast-CHD	-0.673889	0.00286019	Breast	CHD	0.0265356417437722
1431	9	107061020	108203095	555	Breast-CHD	-0.213874	0.229521	Breast	CHD	0.45992409454266
1453	9	129617772	130902727	403	Breast-CHD	0.659801	0.00028843	Breast	CHD	0.00540934746236559
1454	9	130902728	132193798	321	Breast-CHD	0.0601798	0.76092	Breast	CHD	0.878933243686309
1489	10	21477693	23365685	409	Breast-CHD	-0.293053	0.0218606	Breast	CHD	0.106624105144995
1532	10	72659224	73514214	518	Breast-CHD	-0.46445	0.0257084	Breast	CHD	0.118603517241379
1537	10	79952997	81190573	663	Breast-CHD	0.11208	0.434036	Breast	CHD	0.647885400515316
1574	10	122803507	123856184	506	Breast-CHD	-0.289724	0.010595	Breast	CHD	0.0654529976303318
1577	10	125798320	126875816	512	Breast-CHD	0.471957	0.00389888	Breast	CHD	0.0331087301628664
1591	11	2477450	3362508	385	Breast-CHD	-0.307699	0.0680809	Breast	CHD	0.218445423138462
1652	11	64594823	66782661	618	Breast-CHD	-0.0743721	0.615934	Breast	CHD	0.784052704101562
1653	11	66782662	68000949	225	Breast-CHD	-0.283002	0.158726	Breast	CHD	0.370359634899329
1654	11	68000950	68887344	324	Breast-CHD	0.00871521	0.952641	Breast	CHD	0.978733039211823
1655	11	68887345	69713996	329	Breast-CHD	-0.18603	0.111428	Breast	CHD	0.30165399376947
1711	11	128262551	129451784	592	Breast-CHD	-0.327405	0.0607439	Breast	CHD	0.204071323840206
1770	12	54371449	55416802	369	Breast-CHD	0.437463	0.00179656	Breast	CHD	0.0192042945491803
1778	12	64403858	66114643	490	Breast-CHD	0.372004	0.0380472	Breast	CHD	0.151389976882129
1811	12	102966634	104140831	504	Breast-CHD	-0.52231	7.30332e-05	Breast	CHD	0.00205168096774194
1821	12	114685671	115439451	343	Breast-CHD	0.220124	0.0946226	Breast	CHD	0.270572316164384
1823	12	116197676	117091843	390	Breast-CHD	0.0031788	0.983213	Breast	CHD	0.992759522832817
1826	12	119301062	120567740	556	Breast-CHD	-0.056424	0.745481	Breast	CHD	0.871120110712685
1827	12	120567741	121817509	462	Breast-CHD	0.22849	0.193057	Breast	CHD	0.412879080393765
1828	12	121817510	123396634	424	Breast-CHD	0.374916	0.0676915	Breast	CHD	0.217837124491055
1891	13	73114510	74437635	574	Breast-CHD	-0.0877218	0.658394	Breast	CHD	0.813343246328754
1978	14	69794543	71140426	541	Breast-CHD	0.204107	0.274547	Breast	CHD	0.507905376374601
1999	14	94892241	95946792	748	Breast-CHD	-0.486087	0.00252088	Breast	CHD	0.0242955052125693
2005	14	100786190	102004377	494	Breast-CHD	-0.0512946	0.723361	Breast	CHD	0.855589136312089
2023	15	36583328	37962915	632	Breast-CHD	0.650764	0.000671499	Breast	CHD	0.00961866974175824
2137	16	81437862	82310204	518	Breast-CHD	0.033742	0.82205	Breast	CHD	0.909346796947859
2155	17	6305079	7264458	427	Breast-CHD	-0.238263	0.23854	Breast	CHD	0.46921084841629
2156	17	7264459	8554763	490	Breast-CHD	-0.237482	0.139313	Breast	CHD	0.344797093497864
2173	17	31318754	32356061	677	Breast-CHD	-0.271191	0.189352	Breast	CHD	0.408304933002481
2189	17	52102650	53468006	501	Breast-CHD	0.0126114	0.936333	Breast	CHD	0.968952417940067
2191	17	54950108	56245227	604	Breast-CHD	-0.281382	0.0767774	Breast	CHD	0.23535309382716
2199	17	66757557	68176219	505	Breast-CHD	0.178458	0.367614	Breast	CHD	0.596557546218487
2207	17	75619257	76596287	431	Breast-CHD	0.0334441	0.849536	Breast	CHD	0.921538186278586
2209	17	77412787	78438332	368	Breast-CHD	-0.344527	0.027134	Breast	CHD	0.122916312771503
2264	18	60780195	62074993	569	Breast-CHD	0.0110198	0.956746	Breast	CHD	0.979668822466614
2274	18	71491861	72785206	599	Breast-CHD	0.56503	0.00562894	Breast	CHD	0.0431607252352941
2323	19	41733464	43317282	292	Breast-CHD	-0.222944	0.167566	Breast	CHD	0.381690311926606
2325	19	45040933	45893307	255	Breast-CHD	-0.0600673	0.646128	Breast	CHD	0.805381638058809
2326	19	45893308	46765060	296	Breast-CHD	-0.316505	0.0209223	Breast	CHD	0.103206123178808
2422	21	34383795	35729261	543	Breast-CHD	-0.391629	0.00656598	Breast	CHD	0.0478142733519553
2423	21	35729262	37303548	675	Breast-CHD	-0.379282	0.00972376	Breast	CHD	0.0617535744701583
2445	22	27192924	27952441	627	Breast-CHD	-0.148023	0.319428	Breast	CHD	0.555846789473684
2446	22	27952442	29457601	450	Breast-CHD	-0.175115	0.173851	Breast	CHD	0.389450860824742
2449	22	31904550	32662293	257	Breast-CHD	-0.397917	0.0168852	Breast	CHD	0.0894709682926829
55	1	64344227	65894184	627	Breast-Glucose	-0.248422	0.214714	Breast	Glucose	0.44092902560063
160	1	208162952	209711169	718	Breast-Glucose	-0.182114	0.284297	Breast	Glucose	0.518390381551363
212	2	7966710	8978798	405	Breast-Glucose	-0.299987	0.130081	Breast	Glucose	0.331180473684211
230	2	26894103	28819510	569	Breast-Glucose	-0.0537072	0.700164	Breast	Glucose	0.841746621166705
313	2	121073753	122026817	337	Breast-Glucose	0.0509062	0.734515	Breast	Glucose	0.862947546191978
584	3	186602046	187939199	692	Breast-Glucose	0.108876	0.457864	Breast	Glucose	0.66647205360134
821	5	55221399	55968966	338	Breast-Glucose	-0.00440899	0.980451	Breast	Glucose	0.991864864959255
925	6	63979	1380679	644	Breast-Glucose	-0.0319952	0.841758	Breast	Glucose	0.919071212311558
1192	7	130418705	131856481	590	Breast-Glucose	-0.0376136	0.825865	Breast	Glucose	0.910337525982256
1263	8	36641175	38803980	566	Breast-Glucose	0.173026	0.238777	Breast	Glucose	0.469273757255937
1327	8	116094204	118300068	672	Breast-Glucose	0.179088	0.137439	Breast	Glucose	0.341721738219895
1358	9	3079046	4025355	447	Breast-Glucose	0.120434	0.543075	Breast	Glucose	0.730922315436242
1381	9	21674033	23091193	538	Breast-Glucose	-0.0351651	0.708359	Breast	Glucose	0.846329932630614
1394	9	33194893	34704544	480	Breast-Glucose	-0.26947	0.197999	Breast	Glucose	0.419386035743298
1435	9	111368108	112076381	428	Breast-Glucose	0.0346869	0.792403	Breast	Glucose	0.895165635181976
1463	9	138995792	140097759	247	Breast-Glucose	-0.0435223	0.822599	Breast	Glucose	0.909346796947859
1567	10	114255955	115588903	638	Breast-Glucose	-0.663038	3.10859e-06	Breast	Glucose	0.000197660832439024
1590	11	1857846	2477449	203	Breast-Glucose	-0.0073772	0.963	Breast	Glucose	0.983220325435676
1591	11	2477450	3362508	375	Breast-Glucose	0.224308	0.126046	Breast	Glucose	0.324705456521739
1782	12	68839662	70097805	530	Breast-Glucose	0.413417	0.0352603	Breast	Glucose	0.145754436608558
1828	12	121817510	123396634	407	Breast-Glucose	0.201697	0.29832	Breast	Glucose	0.531229672131147
1844	13	21540734	22795188	589	Breast-Glucose	0.25419	0.172739	Breast	Glucose	0.387930129143349
1891	13	73114510	74437635	565	Breast-Glucose	0.270196	0.168021	Breast	Glucose	0.382225782722513
2043	15	62106139	63218978	497	Breast-Glucose	0.23853	0.122554	Breast	Glucose	0.318383934230194
2110	16	53393883	54866095	692	Breast-Glucose	-0.00449335	0.969851	Breast	Glucose	0.986104610526316
2156	17	7264459	8554763	476	Breast-Glucose	-0.219169	0.262382	Breast	Glucose	0.495745608695652
2180	17	40233546	42348003	563	Breast-Glucose	0.14098	0.499509	Breast	Glucose	0.696746903691814
2207	17	75619257	76596287	422	Breast-Glucose	-0.196799	0.305683	Breast	Glucose	0.540098665537106
2326	19	45893308	46765060	292	Breast-Glucose	0.346865	0.0582709	Breast	Glucose	0.19775002446324
55	1	64344227	65894184	627	Breast-HbA1c	-0.057172	0.759875	Breast	HbA1c	0.878294890268233
109	1	149716038	151146407	310	Breast-HbA1c	0.388207	0.0300503	Breast	HbA1c	0.130895792982456
212	2	7966710	8978798	405	Breast-HbA1c	-0.198955	0.293456	Breast	HbA1c	0.527553993795243
227	2	23538528	24669224	387	Breast-HbA1c	0.267504	0.0717929	Breast	HbA1c	0.224956839302885
275	2	68877775	70756283	764	Breast-HbA1c	0.250719	0.183149	Breast	HbA1c	0.40140348297604
449	3	28649811	29877022	635	Breast-HbA1c	0.273543	0.1233	Breast	HbA1c	0.319762615614122
478	3	65326752	66702084	471	Breast-HbA1c	-0.159825	0.292642	Breast	HbA1c	0.527058855958549
584	3	186602046	187939199	692	Breast-HbA1c	0.0340516	0.837633	Breast	HbA1c	0.916190692259283
914	5	166863414	168342743	691	Breast-HbA1c	-0.0740262	0.689878	Breast	HbA1c	0.834576309048724
1054	6	148184845	149278798	623	Breast-HbA1c	0.115174	0.551094	Breast	HbA1c	0.738284716341213
1055	6	149278799	150635315	601	Breast-HbA1c	0.0579844	0.767464	Breast	HbA1c	0.881983093674234
1109	7	27351287	28890886	733	Breast-HbA1c	0.469466	0.00254538	Breast	HbA1c	0.0243963443382353
1327	8	116094204	118300068	672	Breast-HbA1c	-0.0220991	0.883186	Breast	HbA1c	0.94149151103843
1381	9	21674033	23091193	538	Breast-HbA1c	-0.135135	0.267209	Breast	HbA1c	0.500661989224138
1415	9	90890980	91643255	250	Breast-HbA1c	0.151314	0.371905	Breast	HbA1c	0.599046237256719
1433	9	109150718	110630150	672	Breast-HbA1c	0.206744	0.0267699	Breast	HbA1c	0.121689850566696
1567	10	114255955	115588903	638	Breast-HbA1c	-0.633479	2.65419e-05	Breast	HbA1c	0.000967758507692308
1590	11	1857846	2477449	203	Breast-HbA1c	-0.296482	0.0858155	Breast	HbA1c	0.253795812251843
1591	11	2477450	3362508	375	Breast-HbA1c	0.182314	0.298948	Breast	HbA1c	0.532166224650051
1823	12	116197676	117091843	381	Breast-HbA1c	-0.269407	0.0914743	Breast	HbA1c	0.263944106364139
1844	13	21540734	22795188	589	Breast-HbA1c	0.0618694	0.724234	Breast	HbA1c	0.855883063463282
2005	14	100786190	102004377	485	Breast-HbA1c	-0.296803	0.0659785	Breast	HbA1c	0.21386959540087
2023	15	36583328	37962915	628	Breast-HbA1c	-0.299397	0.131819	Breast	HbA1c	0.332996252906977
2146	16	88387229	89106304	238	Breast-HbA1c	0.00268443	0.983294	Breast	HbA1c	0.992759522832817
2156	17	7264459	8554763	476	Breast-HbA1c	-0.141289	0.435742	Breast	HbA1c	0.649180242857143
2201	17	69245591	70495119	563	Breast-HbA1c	0.388196	0.0579144	Breast	HbA1c	0.197701071232877
2207	17	75619257	76596287	422	Breast-HbA1c	0.106871	0.355003	Breast	HbA1c	0.585971734093067
2454	22	36135969	37364004	520	Breast-HbA1c	0.365293	0.0307725	Breast	HbA1c	0.132931081193041
2455	22	37364005	38718589	600	Breast-HbA1c	-0.158561	0.192695	Breast	HbA1c	0.41278214050945
96	1	109271450	110224230	323	Breast-HDL	0.153149	0.376548	Breast	HDL	0.602298418860992
97	1	110224231	111134062	358	Breast-HDL	0.0894577	0.556005	Breast	HDL	0.741055743865031
403	2	226242843	227557841	417	Breast-HDL	0.205551	0.276524	Breast	HDL	0.510009245136187
435	3	12859210	14312007	575	Breast-HDL	0.0910012	0.631753	Breast	HDL	0.796729462636034
691	4	102544804	104384534	540	Breast-HDL	0.400634	0.0528721	Breast	HDL	0.18727929986413
819	5	52837226	53747856	342	Breast-HDL	-0.0857062	0.645011	Breast	HDL	0.804252642754663
821	5	55221399	55968966	323	Breast-HDL	0.0463998	0.778969	Breast	HDL	0.887575254807692
1192	7	130418705	131856481	575	Breast-HDL	0.193043	0.250942	Breast	HDL	0.482808704059041
1206	7	149843000	150897818	370	Breast-HDL	0.126023	0.483447	Breast	HDL	0.684611772234273
1327	8	116094204	118300068	637	Breast-HDL	0.12024	0.516544	Breast	HDL	0.711768841521395
1431	9	107061020	108203095	494	Breast-HDL	-0.143602	0.218874	Breast	HDL	0.445610713002733
1652	11	64594823	66782661	426	Breast-HDL	-0.126119	0.423047	Breast	HDL	0.6395381438098
1830	12	124843769	126079935	478	Breast-HDL	-0.151518	0.230918	Breast	HDL	0.461390112514351
2044	15	63218979	64339945	401	Breast-HDL	-0.273655	0.147802	Breast	HDL	0.355133469124424
2137	16	81437862	82310204	470	Breast-HDL	-0.0157487	0.928266	Breast	HDL	0.964523500199283
2171	17	27344402	29783141	489	Breast-HDL	-0.327702	0.129429	Breast	HDL	0.329996482151589
2325	19	45040933	45893307	198	Breast-HDL	0.138883	0.264183	Breast	HDL	0.497413717689531
2423	21	35729262	37303548	614	Breast-HDL	-0.059552	0.721567	Breast	HDL	0.854280276566757
53	1	61377616	62778733	532	Breast-LDL	-0.011905	0.951567	Breast	LDL	0.977822297595585
96	1	109271450	110224230	322	Breast-LDL	-0.0934391	0.451902	Breast	LDL	0.663003965672482
97	1	110224231	111134062	358	Breast-LDL	0.0742898	0.615684	Breast	LDL	0.784052704101562
937	6	15069422	16566882	605	Breast-LDL	-0.288226	0.114959	Breast	LDL	0.306596535038363
1327	8	116094204	118300068	637	Breast-LDL	-0.198971	0.300243	Breast	LDL	0.533742585066485
1431	9	107061020	108203095	494	Breast-LDL	0.163067	0.419049	Breast	LDL	0.636261352941176
1827	12	120567741	121817509	389	Breast-LDL	-0.377383	0.0214208	Breast	LDL	0.105167656497175
1830	12	124843769	126079935	478	Breast-LDL	-0.0186449	0.921629	Breast	LDL	0.961844196557246
2155	17	6305079	7264458	346	Breast-LDL	-0.17416	0.371821	Breast	LDL	0.599046237256719
2325	19	45040933	45893307	194	Breast-LDL	-0.0573569	0.585319	Breast	LDL	0.763094044977511
2326	19	45893308	46765060	242	Breast-LDL	-0.674074	0.000108273	Breast	LDL	0.00267552332701422
12	1	9475967	10753427	347	Breast-stroke	-0.481697	0.0172919	Breast	stroke	0.0908870631048387
20	1	18427821	19238924	454	Breast-stroke	-0.4471	0.00738598	Breast	stroke	0.0516919459328859
96	1	109271450	110224230	375	Breast-stroke	-0.343792	0.110113	Breast	stroke	0.298863658688866
275	2	68877775	70756283	773	Breast-stroke	0.235794	0.164826	Breast	stroke	0.377593481546573
519	3	113657666	115649909	610	Breast-stroke	0.114742	0.565018	Breast	stroke	0.749382912280702
551	3	148638309	149998411	550	Breast-stroke	-0.465785	0.0119376	Breast	stroke	0.0704621375565611
581	3	183203156	184524268	588	Breast-stroke	-0.267549	0.10231	Breast	stroke	0.286281012861736
584	3	186602046	187939199	698	Breast-stroke	-0.616756	0.000990568	Breast	stroke	0.0124154364230769
934	6	10416551	11790671	648	Breast-stroke	0.0497727	0.764892	Breast	stroke	0.880298342529243
1056	6	150635316	151629954	616	Breast-stroke	-0.0962569	0.639143	Breast	stroke	0.799734005759539
1109	7	27351287	28890886	747	Breast-stroke	0.0844649	0.612233	Breast	stroke	0.78234530458221
1192	7	130418705	131856481	618	Breast-stroke	-0.291349	0.0245925	Breast	stroke	0.115310517086331
1207	7	150897819	152253294	433	Breast-stroke	-0.0583874	0.686413	Breast	stroke	0.832896760996044
1292	8	73838028	75011699	476	Breast-stroke	0.0726534	0.710881	Breast	stroke	0.847445384369287
1380	9	20483881	21674032	507	Breast-stroke	0.310842	0.0433171	Breast	stroke	0.165340250036576
1381	9	21674033	23091193	552	Breast-stroke	-0.272507	0.00195025	Breast	stroke	0.0202966137724551
1523	10	64069688	65400431	472	Breast-stroke	-0.569884	5.75342e-05	Breast	stroke	0.00174337601694915
1567	10	114255955	115588903	643	Breast-stroke	0.593598	0.00210259	Breast	stroke	0.0215805201968504
1590	11	1857846	2477449	205	Breast-stroke	0.129741	0.483803	Breast	stroke	0.684611772234273
1656	11	69713997	71242834	587	Breast-stroke	-0.142074	0.291968	Breast	stroke	0.526473373443983
1770	12	54371449	55416802	369	Breast-stroke	-0.0794139	0.564861	Breast	stroke	0.749382912280702
1811	12	102966634	104140831	504	Breast-stroke	-0.042527	0.766914	Breast	stroke	0.881934185266873
1822	12	115439452	116197675	480	Breast-stroke	-0.119686	0.399048	Breast	stroke	0.62145647311828
1844	13	21540734	22795188	599	Breast-stroke	-0.392979	0.011017	Breast	stroke	0.0668715227008149
1891	13	73114510	74437635	574	Breast-stroke	-0.620767	0.00165462	Breast	stroke	0.0181625024842105
1977	14	68976913	69794542	486	Breast-stroke	-0.0417186	0.758255	Breast	stroke	0.877793663414634
1978	14	69794543	71140426	541	Breast-stroke	-0.101671	0.544255	Breast	stroke	0.731754917483239
2137	16	81437862	82310204	518	Breast-stroke	-0.0856259	0.591648	Breast	stroke	0.767161579025845
2173	17	31318754	32356061	677	Breast-stroke	-0.384858	0.0278989	Breast	stroke	0.124648555784062
2325	19	45040933	45893307	255	Breast-stroke	0.368365	0.0511401	Breast	stroke	0.184019655900621
2326	19	45893308	46765060	296	Breast-stroke	0.227117	0.230567	Breast	stroke	0.46097517791411
11	1	8580988	9475966	330	Breast-T2D	-0.545629	0.00624854	Breast	T2D	0.0462126064680851
12	1	9475967	10753427	347	Breast-T2D	-0.159812	0.455682	Breast	T2D	0.665339106132736
20	1	18427821	19238924	454	Breast-T2D	-0.273125	0.173378	Breast	T2D	0.388646987102322
39	1	41977967	43512669	522	Breast-T2D	-0.73326	1.22773e-05	Breast	T2D	0.000575219553982301
53	1	61377616	62778733	603	Breast-T2D	-0.387639	0.00948698	Breast	T2D	0.0606122713586291
55	1	64344227	65894184	640	Breast-T2D	0.0277848	0.872133	Breast	T2D	0.935273850678733
96	1	109271450	110224230	375	Breast-T2D	-0.265796	0.127442	Breast	T2D	0.327009147637795
97	1	110224231	111134062	412	Breast-T2D	-0.0240882	0.877538	Breast	T2D	0.937184199467541
104	1	118118668	119408888	432	Breast-T2D	-0.469149	0.0081699	Breast	T2D	0.0548941476804124
105	1	119408889	120345066	352	Breast-T2D	0.0339702	0.836567	Breast	T2D	0.916071989080218
106	1	120345067	145803848	150	Breast-T2D	-0.0774132	0.647874	Breast	T2D	0.806957094339623
107	1	145803849	147083835	275	Breast-T2D	-0.379642	0.0191135	Breast	T2D	0.0971484461538462
108	1	147083836	149716037	153	Breast-T2D	-0.178784	0.353168	Breast	T2D	0.584948523506989
109	1	149716038	151146407	331	Breast-T2D	0.0884391	0.545693	Breast	T2D	0.733121180623551
110	1	151146408	152535630	411	Breast-T2D	-0.634606	0.000627039	Breast	T2D	0.00929210129745042
160	1	208162952	209711169	742	Breast-T2D	-0.0798073	0.539233	Breast	T2D	0.728222
167	1	216658127	217352165	502	Breast-T2D	-0.028611	0.865365	Breast	T2D	0.931272055727554
212	2	7966710	8978798	408	Breast-T2D	0.0521036	0.764715	Breast	T2D	0.880298342529243
228	2	24669225	25895394	346	Breast-T2D	-0.339065	0.0212849	Breast	T2D	0.104697611886792
229	2	25895395	26894102	295	Breast-T2D	-0.315811	0.0767809	Breast	T2D	0.23535309382716
230	2	26894103	28819510	583	Breast-T2D	-0.830652	2.23173e-06	Breast	T2D	0.000151120002857143
271	2	64696090	65938002	469	Breast-T2D	0.331605	0.0162329	Breast	T2D	0.0871215413580247
275	2	68877775	70756283	773	Breast-T2D	0.348004	0.038979	Breast	T2D	0.153270366515837
313	2	121073753	122026817	338	Breast-T2D	-0.249113	0.0443245	Breast	T2D	0.167956353924419
357	2	172501316	173287857	304	Breast-T2D	-0.264554	0.111346	Breast	T2D	0.301588594285714
380	2	201324133	202504862	418	Breast-T2D	-0.291549	0.0589723	Breast	T2D	0.199533791174562
396	2	219678784	220771552	375	Breast-T2D	-0.217446	0.300585	Breast	T2D	0.533842943820225
403	2	226242843	227557841	440	Breast-T2D	-0.095102	0.532394	Breast	T2D	0.722891
435	3	12859210	14312007	658	Breast-T2D	-0.213588	0.214881	Breast	T2D	0.441050660110149
444	3	23426045	24270189	339	Breast-T2D	0.506053	0.000643722	Breast	T2D	0.00934524048333333
449	3	28649811	29877022	643	Breast-T2D	-0.0721358	0.635894	Breast	T2D	0.798543187861272
519	3	113657666	115649909	610	Breast-T2D	0.221854	0.121368	Breast	T2D	0.316406
551	3	148638309	149998411	550	Breast-T2D	-0.456504	0.0106572	Breast	T2D	0.0655266990566038
552	3	149998412	151131307	435	Breast-T2D	-0.232067	0.164556	Breast	T2D	0.377140652307692
581	3	183203156	184524268	588	Breast-T2D	0.120198	0.365902	Breast	T2D	0.594890248830683
584	3	186602046	187939199	698	Breast-T2D	-0.266829	0.038158	Breast	T2D	0.151389976882129
597	4	812416	1529267	251	Breast-T2D	-0.631693	0.00234879	Breast	T2D	0.0232022
598	4	1529268	2468935	248	Breast-T2D	-0.452818	0.00602491	Breast	T2D	0.0450055597994269
644	4	43962562	45186767	401	Breast-T2D	-0.24846	0.119014	Breast	T2D	0.313223691532258
666	4	71468301	73258294	361	Breast-T2D	-0.364382	0.0561524	Breast	T2D	0.194279106569343
678	4	88502718	89244554	347	Breast-T2D	0.0507933	0.807199	Breast	T2D	0.902436305847077
756	4	175295843	175959697	292	Breast-T2D	0.427657	0.0132085	Breast	T2D	0.0753491455142232
776	5	1206610	2106885	458	Breast-T2D	0.202029	0.215969	Breast	T2D	0.441883945119561
778	5	2960069	3677595	472	Breast-T2D	0.0558545	0.732536	Breast	T2D	0.86120466832018
789	5	14910296	16592319	547	Breast-T2D	-0.441579	0.00307964	Breast	T2D	0.0279973632752613
808	5	37925488	39438985	595	Breast-T2D	-0.177018	0.25922	Breast	T2D	0.492439031693989
813	5	44049879	45305566	260	Breast-T2D	0.378951	0.00667631	Breast	T2D	0.0482136846814404
814	5	45305567	46388848	151	Breast-T2D	0.191635	0.408321	Breast	T2D	0.627426705362404
816	5	50164836	51203265	275	Breast-T2D	0.175014	0.371106	Breast	T2D	0.598847408163265
819	5	52837226	53747856	373	Breast-T2D	-0.263975	0.102877	Breast	T2D	0.286839668626403
821	5	55221399	55968966	340	Breast-T2D	0.195955	0.144045	Breast	T2D	0.350303465485075
822	5	55968967	56896890	364	Breast-T2D	0.133266	0.231993	Breast	T2D	0.461751441984733
824	5	57895013	58721458	456	Breast-T2D	-0.340924	0.057272	Breast	T2D	0.196328867850099
832	5	67096192	68006993	394	Breast-T2D	0.105223	0.532797	Breast	T2D	0.723061831858407
892	5	141253831	142532956	543	Breast-T2D	0.254309	0.140989	Breast	T2D	0.346916774893818
914	5	166863414	168342743	708	Breast-T2D	-0.772757	5.20782e-05	Breast	T2D	0.0016069486295858
915	5	168342744	169506966	605	Breast-T2D	0.249622	0.211547	Breast	T2D	0.43700715451664
931	6	6621938	7808323	642	Breast-T2D	-0.262045	0.0526944	Breast	T2D	0.187031042614023
933	6	9020711	10416550	606	Breast-T2D	-0.229054	0.0753773	Breast	T2D	0.23283011978673
936	6	13352327	15069421	687	Breast-T2D	-0.131026	0.373117	Breast	T2D	0.599332112754159
937	6	15069422	16566882	668	Breast-T2D	0.163936	0.339975	Breast	T2D	0.574224052478134
942	6	19449153	20418020	416	Breast-T2D	0.278396	0.0426808	Breast	T2D	0.163871643004418
944	6	21295865	22199713	348	Breast-T2D	-0.200948	0.0842744	Breast	T2D	0.251181917485714
968	6	50940768	51826423	385	Breast-T2D	-0.497206	0.00834715	Breast	T2D	0.0557260436619718
1028	6	116132148	117674076	534	Breast-T2D	-0.696721	0.000202584	Breast	T2D	0.00431131826938775
1037	6	125365055	127545459	556	Breast-T2D	0.24411	0.08087	Breast	T2D	0.24377589849711
1056	6	150635316	151629954	616	Breast-T2D	0.0251516	0.888731	Breast	T2D	0.944525771300448
1058	6	152376500	153082361	414	Breast-T2D	-0.00572353	0.97502	Breast	T2D	0.988499581178301
1076	6	169667887	171053405	505	Breast-T2D	0.0518393	0.78519	Breast	T2D	0.891740505336528
1109	7	27351287	28890886	747	Breast-T2D	-0.578917	4.04017e-06	Breast	T2D	0.000242131567586207
1191	7	128779174	130418704	538	Breast-T2D	-0.574436	0.000351533	Breast	T2D	0.00604915201980198
1192	7	130418705	131856481	618	Breast-T2D	-0.31177	0.00786863	Breast	T2D	0.0536855931764706
1206	7	149843000	150897818	456	Breast-T2D	-0.709037	7.7271e-06	Breast	T2D	0.000424095783157895
1207	7	150897819	152253294	433	Breast-T2D	-0.682717	7.00349e-08	Breast	T2D	9.129049215e-06
1253	8	24863244	25859277	446	Breast-T2D	-0.0372459	0.853809	Breast	T2D	0.92402032033195
1262	8	34792221	36641174	315	Breast-T2D	-0.775847	2.22961e-05	Breast	T2D	0.000861124928888889
1263	8	36641175	38803980	576	Breast-T2D	-0.478343	7.319e-05	Breast	T2D	0.00205168096774194
1292	8	73838028	75011699	476	Breast-T2D	0.21672	0.246989	Breast	T2D	0.479199
1327	8	116094204	118300068	679	Breast-T2D	-0.162162	0.163191	Breast	T2D	0.375155339207048
1336	8	128073655	129291118	628	Breast-T2D	-0.0516941	0.637329	Breast	T2D	0.799112852198991
1358	9	3079046	4025355	457	Breast-T2D	-0.164011	0.371562	Breast	T2D	0.598863761360124
1372	9	14244748	14902924	458	Breast-T2D	-0.389696	0.0203908	Breast	T2D	0.101477
1379	9	19463293	20483880	468	Breast-T2D	-0.184818	0.225996	Breast	T2D	0.455486333204484
1380	9	20483881	21674032	507	Breast-T2D	-0.180713	0.169764	Breast	T2D	0.384012796529284
1381	9	21674033	23091193	552	Breast-T2D	-0.0107507	0.884341	Breast	T2D	0.942164686146302
1387	9	27366480	28067454	352	Breast-T2D	-0.413794	0.0470998	Breast	T2D	0.174292659474805
1393	9	32253284	33194892	446	Breast-T2D	0.623893	0.000319914	Breast	T2D	0.00573206734020618
1394	9	33194893	34704544	487	Breast-T2D	0.607047	0.000567433	Breast	T2D	0.00872742083185841
1395	9	34704545	36749273	657	Breast-T2D	0.238425	0.180885	Breast	T2D	0.399125852729581
1431	9	107061020	108203095	555	Breast-T2D	0.2151	0.207816	Breast	T2D	0.431178919220056
1433	9	109150718	110630150	680	Breast-T2D	0.103634	0.217123	Breast	T2D	0.443257369616288
1444	9	119001228	119890464	510	Breast-T2D	-0.236815	0.162592	Breast	T2D	0.374779002209456
1463	9	138995792	140097759	252	Breast-T2D	-0.442269	0.000908123	Breast	T2D	0.0118374
1522	10	62626466	64069687	510	Breast-T2D	-0.177114	0.16929	Breast	T2D	0.383832356925749
1523	10	64069688	65400431	472	Breast-T2D	-0.332079	0.00199031	Breast	T2D	0.0206311656858847
1524	10	65400432	66510387	337	Breast-T2D	-0.467851	0.028632	Breast	T2D	0.127111107574468
1525	10	66510388	67146043	283	Breast-T2D	-0.472728	0.00666108	Breast	T2D	0.0482136846814404
1526	10	67146044	67769822	270	Breast-T2D	-0.82268	8.5095e-06	Breast	T2D	0.000457407556701031
1527	10	67769823	68623274	479	Breast-T2D	-0.823075	4.49621e-08	Breast	T2D	6.33601052432432e-06
1532	10	72659224	73514214	518	Breast-T2D	-0.523935	0.00349915	Breast	T2D	0.0307147611111111
1537	10	79952997	81190573	663	Breast-T2D	-0.174703	0.109211	Breast	T2D	0.297195278705637
1558	10	102509299	104206837	527	Breast-T2D	-0.414875	0.0107253	Breast	T2D	0.0658677434628975
1567	10	114255955	115588903	643	Breast-T2D	0.41843	3.57562e-05	Breast	T2D	0.00120279243096774
1573	10	121874446	122803506	458	Breast-T2D	0.00310249	0.986134	Breast	T2D	0.993576253863988
1574	10	122803507	123856184	506	Breast-T2D	0.496162	1.67902e-08	Breast	T2D	2.7357532125e-06
1577	10	125798320	126875816	512	Breast-T2D	0.167145	0.29431	Breast	T2D	0.527894191196699
1586	10	133818037	134856054	421	Breast-T2D	-0.129234	0.480065	Breast	T2D	0.682404282988004
1590	11	1857846	2477449	205	Breast-T2D	0.0638283	0.569107	Breast	T2D	0.75184638256904
1591	11	2477450	3362508	385	Breast-T2D	-0.443768	1.48901e-05	Breast	T2D	0.000636369
1593	11	4405708	4946051	404	Breast-T2D	-0.0941127	0.58121	Breast	T2D	0.76045895608532
1652	11	64594823	66782661	618	Breast-T2D	-0.267812	0.0355885	Breast	T2D	0.146342752523659
1653	11	66782662	68000949	225	Breast-T2D	-0.345096	0.0678673	Breast	T2D	0.218162825030826
1654	11	68000950	68887344	324	Breast-T2D	-0.57163	1.24664e-05	Breast	T2D	0.000575219553982301
1655	11	68887345	69713996	329	Breast-T2D	-0.339949	3.21975e-05	Breast	T2D	0.00110913785921053
1656	11	69713997	71242834	587	Breast-T2D	-0.215676	0.135832	Breast	T2D	0.33902980469124
1711	11	128262551	129451784	592	Breast-T2D	0.391138	0.010977	Breast	T2D	0.0667063846153846
1731	12	12721875	13559527	424	Breast-T2D	-0.681525	8.48018e-05	Breast	T2D	0.00230071667253886
1744	12	25990814	26958056	522	Breast-T2D	0.238534	0.207292	Breast	T2D	0.430531878136201
1746	12	27797263	28753585	373	Breast-T2D	0.146084	0.333724	Breast	T2D	0.568825412226218
1770	12	54371449	55416802	369	Breast-T2D	0.146182	0.323497	Breast	T2D	0.559069724229367
1778	12	64403858	66114643	490	Breast-T2D	-0.547787	0.00570726	Breast	T2D	0.0436329232258064
1789	12	76524574	77800463	519	Breast-T2D	-0.578394	0.00169052	Breast	T2D	0.0184787657861635
1803	12	94385885	95147845	415	Breast-T2D	0.233718	0.17328	Breast	T2D	0.388594374193548
1805	12	96017783	96828314	399	Breast-T2D	-0.14356	0.153142	Breast	T2D	0.362472179347826
1826	12	119301062	120567740	556	Breast-T2D	0.0934406	0.498461	Breast	T2D	0.695959415261044
1827	12	120567741	121817509	462	Breast-T2D	0.144844	0.223486	Breast	T2D	0.45270241025641
1828	12	121817510	123396634	424	Breast-T2D	-0.3221	0.0354008	Breast	T2D	0.146028
1844	13	21540734	22795188	599	Breast-T2D	-0.303525	0.0554646	Breast	T2D	0.192666505263158
1855	13	34722392	35744568	324	Breast-T2D	0.20619	0.271737	Breast	T2D	0.506374809864189
1941	14	29029225	30831154	506	Breast-T2D	-0.000468908	0.99704	Breast	T2D	0.998763988472623
1977	14	68976913	69794542	486	Breast-T2D	-0.131426	0.210119	Breast	T2D	0.434746216666667
1999	14	94892241	95946792	748	Breast-T2D	-0.231258	0.159382	Breast	T2D	0.370824519410977
2005	14	100786190	102004377	494	Breast-T2D	0.410158	0.000906523	Breast	T2D	0.0118374
2023	15	36583328	37962915	632	Breast-T2D	0.462702	0.0143504	Breast	T2D	0.0799277820704376
2033	15	50195877	51605477	540	Breast-T2D	-0.560597	0.00194038	Breast	T2D	0.0202748323046092
2043	15	62106139	63218978	505	Breast-T2D	-0.0201738	0.877446	Breast	T2D	0.937184199467541
2097	16	19104258	20351261	440	Breast-T2D	-0.627491	0.000740707	Breast	T2D	0.0102988
2107	16	49010762	50467033	579	Breast-T2D	-0.569043	7.54883e-05	Breast	T2D	0.00209359572446809
2108	16	50467034	52041336	610	Breast-T2D	-0.0911155	0.426259	Breast	T2D	0.64271672238288
2109	16	52041337	53393882	507	Breast-T2D	-0.214194	0.00595022	Breast	T2D	0.0447038142363112
2110	16	53393883	54866095	699	Breast-T2D	-0.730865	6.47402e-29	Breast	T2D	1.687777014e-25
2125	16	72089512	73140781	290	Breast-T2D	-0.0809466	0.629072	Breast	T2D	0.793607889668522
2137	16	81437862	82310204	518	Breast-T2D	-0.0682192	0.591866	Breast	T2D	0.767161579025845
2146	16	88387229	89106304	248	Breast-T2D	0.671754	5.04032e-06	Breast	T2D	0.000295283466067416
2155	17	6305079	7264458	427	Breast-T2D	-0.499687	0.00164682	Breast	T2D	0.0181302
2156	17	7264459	8554763	490	Breast-T2D	-0.518782	0.000329177	Breast	T2D	0.00581806399322034
2171	17	27344402	29783141	651	Breast-T2D	-0.0414284	0.807671	Breast	T2D	0.902436305847077
2173	17	31318754	32356061	677	Breast-T2D	-0.183151	0.350612	Breast	T2D	0.583512294736842
2174	17	32356062	33614189	646	Breast-T2D	-0.0442915	0.809359	Breast	T2D	0.902866458279846
2177	17	36116885	37361178	335	Breast-T2D	-0.519969	0.000187138	Breast	T2D	0.00403197327272727
2178	17	37361179	38880481	383	Breast-T2D	-0.0228753	0.895152	Breast	T2D	0.949028574217161
2191	17	54950108	56245227	604	Breast-T2D	-0.135331	0.409111	Breast	T2D	0.628069813953488
2199	17	66757557	68176219	505	Breast-T2D	-0.575423	0.00309154	Breast	T2D	0.0280335470608696
2207	17	75619257	76596287	431	Breast-T2D	-0.426684	0.0052415	Breast	T2D	0.0407898223880597
2209	17	77412787	78438332	368	Breast-T2D	0.120248	0.345554	Breast	T2D	0.578586562620424
2246	18	41425455	42974165	597	Breast-T2D	0.23876	0.0701347	Breast	T2D	0.221937326941748
2264	18	60780195	62074993	569	Breast-T2D	-0.0895717	0.588963	Breast	T2D	0.765417019441675
2311	19	29389091	30375792	474	Breast-T2D	-0.0773116	0.638424	Breast	T2D	0.799409878962536
2323	19	41733464	43317282	292	Breast-T2D	-0.433977	0.045796	Breast	T2D	0.171291494978479
2325	19	45040933	45893307	255	Breast-T2D	-0.0295046	0.836658	Breast	T2D	0.916071989080218
2326	19	45893308	46765060	296	Breast-T2D	-0.0444599	0.71646	Breast	T2D	0.850357942180742
2387	20	49236419	50653620	634	Breast-T2D	0.0367881	0.80656	Breast	T2D	0.902253559322034
2401	20	60766558	61470768	290	Breast-T2D	0.0722178	0.722417	Breast	T2D	0.855003695869269
2422	21	34383795	35729261	543	Breast-T2D	-0.234511	0.202565	Breast	T2D	0.425389324204591
2445	22	27192924	27952441	627	Breast-T2D	-0.156212	0.280239	Breast	T2D	0.51411872688928
2446	22	27952442	29457601	450	Breast-T2D	0.351676	0.000588796	Breast	T2D	0.00900288077419355
2447	22	29457602	30962255	554	Breast-T2D	0.322005	0.000940074	Breast	T2D	0.0121025823111111
2448	22	30962256	31904549	314	Breast-T2D	-0.0326885	0.81244	Breast	T2D	0.904754839812046
2449	22	31904550	32662293	257	Breast-T2D	0.0112299	0.93323	Breast	T2D	0.967180421303657
2450	22	32662294	33501725	526	Breast-T2D	0.272408	0.118366	Breast	T2D	0.312486
2454	22	36135969	37364004	531	Breast-T2D	-0.154917	0.319304	Breast	T2D	0.555846789473684
2456	22	38718590	40378783	531	Breast-T2D	-0.0385339	0.796265	Breast	T2D	0.897476374837873
2462	22	45170650	46351048	623	Breast-T2D	0.552444	0.00241251	Breast	T2D	0.0235026886567164
2463	22	46351049	47299625	380	Breast-T2D	0.15281	0.391484	Breast	T2D	0.614448397350993
2464	22	47299626	48269177	532	Breast-T2D	0.398853	0.0286711	Breast	T2D	0.127118295408163
2468	22	50347997	51244236	297	Breast-T2D	-0.400593	0.0236753	Breast	T2D	0.11273334630137
96	1	109271450	110224230	323	Breast-TC	-0.05491	0.66741	Breast	TC	0.818986994586962
97	1	110224231	111134062	358	Breast-TC	0.148873	0.307593	Breast	TC	0.542004022304833
1251	8	22895019	23788494	434	Breast-TC	0.197945	0.33215	Breast	TC	0.567813147540984
1327	8	116094204	118300068	637	Breast-TC	-0.00395416	0.983572	Breast	TC	0.992759522832817
1431	9	107061020	108203095	494	Breast-TC	-0.0788029	0.519485	Breast	TC	0.713163451816746
1453	9	129617772	130902727	321	Breast-TC	-0.178292	0.358178	Breast	TC	0.5885723580208
1591	11	2477450	3362508	357	Breast-TC	0.13645	0.462352	Breast	TC	0.670384685205784
1827	12	120567741	121817509	389	Breast-TC	-0.431996	0.018048	Breast	TC	0.093493699304866
1830	12	124843769	126079935	478	Breast-TC	0.00178367	0.991324	Breast	TC	0.995774561356193
2155	17	6305079	7264458	346	Breast-TC	-0.120534	0.514492	Breast	TC	0.710235977760127
2156	17	7264459	8554763	347	Breast-TC	-0.0477666	0.816509	Breast	TC	0.906857385434412
2325	19	45040933	45893307	198	Breast-TC	-0.0238568	0.822686	Breast	TC	0.909346796947859
2326	19	45893308	46765060	242	Breast-TC	-0.54256	0.00228429	Breast	TC	0.0228093594274809
53	1	61377616	62778733	532	Breast-TG	-0.379661	0.0461403	Breast	TG	0.172115295353824
403	2	226242843	227557841	417	Breast-TG	-0.00424416	0.982101	Breast	TG	0.992759522832817
821	5	55221399	55968966	323	Breast-TG	-0.0381747	0.776321	Breast	TG	0.886110743107221
1523	10	64069688	65400431	426	Breast-TG	0.110699	0.435775	Breast	TG	0.649180242857143
1590	11	1857846	2477449	154	Breast-TG	-0.135667	0.466658	Breast	TG	0.672653544072948
1652	11	64594823	66782661	426	Breast-TG	-0.165647	0.314999	Breast	TG	0.550772899396378
1844	13	21540734	22795188	555	Breast-TG	-0.205222	0.227616	Breast	TG	0.457689866563826
2044	15	63218979	64339945	401	Breast-TG	0.171579	0.373827	Breast	TG	0.599549055059982
2110	16	53393883	54866095	666	Breast-TG	-0.360919	0.00222597	Breast	TG	0.022419898030888
2156	17	7264459	8554763	346	Breast-TG	-0.0425543	0.836623	Breast	TG	0.916071989080218
2325	19	45040933	45893307	197	Breast-TG	0.0843215	0.475288	Breast	TG	0.678388073364358
2423	21	35729262	37303548	612	Breast-TG	0.279579	0.0789307	Breast	TG	0.2396882177053
11	1	8580988	9475966	321	Breast-Urate	0.260162	0.202991	Breast	Urate	0.425742185840708
20	1	18427821	19238924	449	Breast-Urate	-0.191946	0.345937	Breast	Urate	0.579041899839486
39	1	41977967	43512669	518	Breast-Urate	-0.0807694	0.640001	Breast	Urate	0.80023146618705
106	1	120345067	145803848	138	Breast-Urate	-0.119458	0.427287	Breast	Urate	0.643708297601849
109	1	149716038	151146407	312	Breast-Urate	-0.522873	0.00150749	Breast	Urate	0.0169763560691145
212	2	7966710	8978798	405	Breast-Urate	-0.0995689	0.614929	Breast	Urate	0.7835662384559
228	2	24669225	25895394	337	Breast-Urate	-0.26727	0.0930887	Breast	Urate	0.267418447272727
230	2	26894103	28819510	570	Breast-Urate	-0.0133569	0.922871	Breast	Urate	0.96237
313	2	121073753	122026817	337	Breast-Urate	0.0252108	0.830334	Breast	Urate	0.912404947523709
449	3	28649811	29877022	635	Breast-Urate	0.18144	0.340734	Breast	Urate	0.574590556921087
450	3	29877023	31269697	593	Breast-Urate	0.124716	0.536197	Breast	Urate	0.725423792942397
590	3	193122091	194217140	453	Breast-Urate	0.096458	0.626105	Breast	Urate	0.791588620271581
678	4	88502718	89244554	337	Breast-Urate	0.164238	0.15125	Breast	Urate	0.36053535678392
763	4	181122434	182065646	474	Breast-Urate	0.0905389	0.653389	Breast	Urate	0.810363997621313
819	5	52837226	53747856	368	Breast-Urate	0.191491	0.314105	Breast	Urate	0.549762829808661
934	6	10416551	11790671	638	Breast-Urate	0.160017	0.346904	Breast	Urate	0.579729953846154
968	6	50940768	51826423	380	Breast-Urate	0.333617	0.0984878	Breast	Urate	0.278932856708311
1206	7	149843000	150897818	450	Breast-Urate	0.226045	0.288859	Breast	Urate	0.523813419847328
1207	7	150897819	152253294	431	Breast-Urate	-0.0307129	0.866384	Breast	Urate	0.932176264135369
1251	8	22895019	23788494	488	Breast-Urate	0.177532	0.323364	Breast	Urate	0.559069724229367
1294	8	76295484	77377989	359	Breast-Urate	0.153804	0.337359	Breast	Urate	0.572034298536585
1372	9	14244748	14902924	453	Breast-Urate	0.574479	0.0049667	Breast	Urate	0.0391571
1381	9	21674033	23091193	538	Breast-Urate	-0.118932	0.40533	Breast	Urate	0.62526349704142
1393	9	32253284	33194892	439	Breast-Urate	-0.00271052	0.986648	Breast	Urate	0.993699569634924
1453	9	129617772	130902727	390	Breast-Urate	-0.0357526	0.829689	Breast	Urate	0.912080633776091
1567	10	114255955	115588903	639	Breast-Urate	0.31382	0.0871802	Breast	Urate	0.256174835492958
1577	10	125798320	126875816	506	Breast-Urate	-0.084995	0.627512	Breast	Urate	0.792598732558139
1590	11	1857846	2477449	203	Breast-Urate	-0.305353	0.0932546	Breast	Urate	0.267747513436123
1591	11	2477450	3362508	376	Breast-Urate	0.164774	0.378711	Breast	Urate	0.604092126605505
1645	11	56623495	57675986	377	Breast-Urate	0.0356224	0.868038	Breast	Urate	0.932950377910571
1652	11	64594823	66782661	594	Breast-Urate	-0.00136127	0.990372	Breast	Urate	0.99533531380108
1653	11	66782662	68000949	218	Breast-Urate	-0.249848	0.222891	Breast	Urate	0.451672628837932
1654	11	68000950	68887344	318	Breast-Urate	-0.104001	0.521581	Breast	Urate	0.714535820809248
1655	11	68887345	69713996	325	Breast-Urate	0.051242	0.673329	Breast	Urate	0.823343669324578
1778	12	64403858	66114643	484	Breast-Urate	-0.119998	0.545144	Breast	Urate	0.732572375257732
1782	12	68839662	70097805	530	Breast-Urate	0.0909733	0.634462	Breast	Urate	0.797946988422576
1822	12	115439452	116197675	474	Breast-Urate	0.413507	0.00300573	Breast	Urate	0.0276399933333333
1828	12	121817510	123396634	410	Breast-Urate	-0.143044	0.450262	Breast	Urate	0.662808037267081
1862	13	41003944	42037054	290	Breast-Urate	0.200787	0.304483	Breast	Urate	0.539020029182219
1977	14	68976913	69794542	481	Breast-Urate	-0.182397	0.182647	Breast	Urate	0.401212695542473
1999	14	94892241	95946792	732	Breast-Urate	0.0887277	0.561989	Breast	Urate	0.746931084884017
2108	16	50467034	52041336	601	Breast-Urate	-0.0341742	0.822842	Breast	Urate	0.909346796947859
2110	16	53393883	54866095	693	Breast-Urate	0.222984	0.0360621	Breast	Urate	0.147287365834633
2125	16	72089512	73140781	286	Breast-Urate	0.0419218	0.824998	Breast	Urate	0.910325123994922
2137	16	81437862	82310204	510	Breast-Urate	0.0361921	0.826303	Breast	Urate	0.910337525982256
2174	17	32356062	33614189	634	Breast-Urate	0.394833	0.0522828	Breast	Urate	0.18599646834925
2189	17	52102650	53468006	490	Breast-Urate	0.0198437	0.901613	Breast	Urate	0.953165081508516
2191	17	54950108	56245227	597	Breast-Urate	-0.22237	0.284357	Breast	Urate	0.518390381551363
2209	17	77412787	78438332	361	Breast-Urate	-0.375508	0.0342969	Breast	Urate	0.143173768294636
2285	19	3085447	3893909	266	Breast-Urate	0.18907	0.273171	Breast	Urate	0.507066604485582
2325	19	45040933	45893307	247	Breast-Urate	0.0754497	0.682674	Breast	Urate	0.830429208022388
2345	20	1771286	2668108	540	Breast-Urate	0.0706412	0.709394	Breast	Urate	0.846984272040302
2423	21	35729262	37303548	662	Breast-Urate	0.0354049	0.813523	Breast	Urate	0.905085656069981
2445	22	27192924	27952441	620	Breast-Urate	-0.19998	0.248243	Breast	Urate	0.480096068991098
2458	22	41722788	42867927	332	Breast-Urate	-0.0546202	0.785973	Breast	Urate	0.89224106727629
105	1	119408889	120345066	330	Breast-whr	-0.273397	0.115178	Breast	whr	0.306906643842616
228	2	24669225	25895394	312	Breast-whr	0.0533175	0.735772	Breast	whr	0.863451543551654
597	4	812416	1529267	201	Breast-whr	-0.187634	0.382748	Breast	whr	0.60797971672251
821	5	55221399	55968966	327	Breast-whr	-0.0793548	0.614996	Breast	whr	0.7835662384559
1037	6	125365055	127545459	533	Breast-whr	-0.32005	0.0139761	Breast	whr	0.0781881817596567
1431	9	107061020	108203095	503	Breast-whr	0.0430649	0.820119	Breast	whr	0.90845559082218
1744	12	25990814	26958056	487	Breast-whr	0.108325	0.599909	Breast	whr	0.774041062082612
1770	12	54371449	55416802	321	Breast-whr	-0.540804	0.000675424	Breast	whr	0.00962202386885246
2325	19	45040933	45893307	208	Breast-whr	0.0577864	0.746925	Breast	whr	0.871190478640125
2446	22	27952442	29457601	419	Breast-whr	0.248802	0.0377465	Breast	whr	0.151159947004608
53	1	61377616	62778733	590	Breast-BFP	0.349208	0.033236	Breast	BFP	0.140476314748784
96	1	109271450	110224230	362	Breast-BFP	0.156072	0.457139	Breast	BFP	0.665864637252164
97	1	110224231	111134062	395	Breast-BFP	0.0919743	0.573157	Breast	BFP	0.754903965647891
109	1	149716038	151146407	310	Breast-BFP	-0.649652	0.000228423	Breast	BFP	0.00463423160311284
160	1	208162952	209711169	733	Breast-BFP	0.108524	0.47123	Breast	BFP	0.675749861614497
227	2	23538528	24669224	382	Breast-BFP	-0.276419	0.133815	Breast	BFP	0.335438177884615
228	2	24669225	25895394	328	Breast-BFP	0.458108	4.40379e-05	Breast	BFP	0.00142617149440994
230	2	26894103	28819510	561	Breast-BFP	-0.229137	0.198233	Breast	BFP	0.419475
357	2	172501316	173287857	296	Breast-BFP	0.0372168	0.823044	Breast	BFP	0.909377286713287
403	2	226242843	227557841	432	Breast-BFP	0.0709316	0.733029	Breast	BFP	0.861395809330629
432	3	9970732	11226367	641	Breast-BFP	-0.598941	0.00043563	Breast	BFP	0.00714268811320755
450	3	29877023	31269697	572	Breast-BFP	-0.139866	0.453753	Breast	BFP	0.663823833333333
519	3	113657666	115649909	594	Breast-BFP	0.0580079	0.727399	Breast	BFP	0.858261684996606
552	3	149998412	151131307	420	Breast-BFP	-0.0360969	0.821555	Breast	BFP	0.909273566121843
581	3	183203156	184524268	566	Breast-BFP	-0.185706	0.270315	Breast	BFP	0.504645381310419
644	4	43962562	45186767	380	Breast-BFP	0.0482676	0.805765	Breast	BFP	0.902159652285898
763	4	181122434	182065646	464	Breast-BFP	0.0387437	0.846874	Breast	BFP	0.921222658322904
778	5	2960069	3677595	448	Breast-BFP	0.231363	0.204967	Breast	BFP	0.427479
819	5	52837226	53747856	353	Breast-BFP	0.424578	0.0379988	Breast	BFP	0.151389976882129
824	5	57895013	58721458	435	Breast-BFP	-0.218807	0.158862	Breast	BFP	0.370441175313059
840	5	79005159	80448225	669	Breast-BFP	0.0458968	0.807821	Breast	BFP	0.902436305847077
914	5	166863414	168342743	670	Breast-BFP	-0.0258621	0.87082	Breast	BFP	0.934250098765432
942	6	19449153	20418020	383	Breast-BFP	0.170935	0.376947	Breast	BFP	0.602298418860992
968	6	50940768	51826423	368	Breast-BFP	0.653917	0.000722863	Breast	BFP	0.0101317410806452
1058	6	152376500	153082361	389	Breast-BFP	0.151067	0.418597	Breast	BFP	0.635760197494902
1109	7	27351287	28890886	696	Breast-BFP	0.348242	0.0365992	Breast	BFP	0.148158562732919
1192	7	130418705	131856481	574	Breast-BFP	-0.161109	0.333081	Breast	BFP	0.568472777086743
1210	7	154407488	155280610	476	Breast-BFP	-0.0377399	0.844599	Breast	BFP	0.920140323308271
1263	8	36641175	38803980	525	Breast-BFP	-0.116947	0.389053	Breast	BFP	0.612550543478261
1358	9	3079046	4025355	397	Breast-BFP	-0.147108	0.450908	Breast	BFP	0.662809199324324
1387	9	27366480	28067454	328	Breast-BFP	-0.165831	0.408409	Breast	BFP	0.627426705362404
1489	10	21477693	23365685	369	Breast-BFP	-0.198368	0.0874783	Breast	BFP	0.256530852755905
1537	10	79952997	81190573	609	Breast-BFP	-0.0740368	0.581137	Breast	BFP	0.76045895608532
1558	10	102509299	104206837	485	Breast-BFP	-0.171849	0.408417	Breast	BFP	0.627426705362404
1567	10	114255955	115588903	593	Breast-BFP	0.33398	0.0705182	Breast	BFP	0.222655474576271
1577	10	125798320	126875816	475	Breast-BFP	-0.353168	0.0293747	Breast	BFP	0.129277
1591	11	2477450	3362508	335	Breast-BFP	0.114703	0.543653	Breast	BFP	0.731322688854489
1711	11	128262551	129451784	532	Breast-BFP	0.166092	0.377147	Breast	BFP	0.602298418860992
1717	11	134351065	134946450	333	Breast-BFP	0.0177141	0.933335	Breast	BFP	0.967180421303657
1770	12	54371449	55416802	315	Breast-BFP	-0.0557109	0.70533	Breast	BFP	0.843871184029371
1782	12	68839662	70097805	487	Breast-BFP	-0.333138	0.0842096	Breast	BFP	0.251181917485714
1826	12	119301062	120567740	506	Breast-BFP	0.311232	0.144881	Breast	BFP	0.351538604001861
1827	12	120567741	121817509	402	Breast-BFP	0.290546	0.130213	Breast	BFP	0.331180473684211
1844	13	21540734	22795188	540	Breast-BFP	-0.240259	0.23106	Breast	BFP	0.461390112514351
1941	14	29029225	30831154	444	Breast-BFP	-0.144033	0.366718	Breast	BFP	0.595827007476636
2005	14	100786190	102004377	440	Breast-BFP	0.413906	0.029523	Breast	BFP	0.129464190075694
2048	15	69089816	70767983	519	Breast-BFP	-0.148309	0.414343	Breast	BFP	0.632419453481568
2107	16	49010762	50467033	508	Breast-BFP	-0.194935	0.275993	Breast	BFP	0.50939026619469
2110	16	53393883	54866095	618	Breast-BFP	0.511595	6.41472e-11	Breast	BFP	2.229756672e-08
2191	17	54950108	56245227	519	Breast-BFP	-0.000408844	0.997911	Breast	BFP	0.999295937788018
2246	18	41425455	42974165	510	Breast-BFP	0.00746777	0.963967	Breast	BFP	0.98358895890411
2325	19	45040933	45893307	216	Breast-BFP	0.159813	0.4044	Breast	BFP	0.624743362533294
2326	19	45893308	46765060	258	Breast-BFP	0.264061	0.120634	Breast	BFP	0.315439155466399
2345	20	1771286	2668108	452	Breast-BFP	-0.414864	0.0158102	Breast	BFP	0.0855128452282158
2387	20	49236419	50653620	538	Breast-BFP	-0.305099	0.107379	Breast	BFP	0.295038777660695
2445	22	27192924	27952441	537	Breast-BFP	0.237475	0.17102	Breast	BFP	0.385682647058824
2455	22	37364005	38718589	519	Breast-BFP	0.736625	3.44923e-06	Breast	BFP	0.000216678135180723
2465	22	48269178	48977538	430	Breast-BFP	0.0689617	0.679554	Breast	BFP	0.828429870469956
4	1	2983520	3582047	225	Colorectal-BMI	-0.00477378	0.976379	Colorectal	BMI	0.988896679487179
13	1	10753428	11709173	285	Colorectal-BMI	0.138974	0.463951	Colorectal	BMI	0.670970660565724
24	1	22145630	22740287	275	Colorectal-BMI	-0.0672525	0.711243	Colorectal	BMI	0.847445384369287
51	1	58387484	59889045	727	Colorectal-BMI	0.402991	0.0136354	Colorectal	BMI	0.0768594330810811
191	1	240248509	241033584	448	Colorectal-BMI	0.0959067	0.567571	Colorectal	BMI	0.750262219011407
213	2	8978799	9960670	370	Colorectal-BMI	0.458799	0.0104247	Colorectal	BMI	0.0647721564285714
215	2	10611655	11230349	343	Colorectal-BMI	0.384022	0.0297922	Colorectal	BMI	0.129988728702929
221	2	15721704	17241115	613	Colorectal-BMI	-0.0650969	0.669409	Colorectal	BMI	0.820281674735605
249	2	44104111	45189468	483	Colorectal-BMI	0.119415	0.486551	Colorectal	BMI	0.686756067677315
295	2	97339302	98989360	293	Colorectal-BMI	0.135955	0.317502	Colorectal	BMI	0.554220096417811
349	2	164702313	165917788	382	Colorectal-BMI	-0.0243712	0.903281	Colorectal	BMI	0.953768151883354
364	2	180336046	181309939	461	Colorectal-BMI	-0.219603	0.222322	Colorectal	BMI	0.451045489494163
365	2	181309940	182307877	354	Colorectal-BMI	-0.0423696	0.807947	Colorectal	BMI	0.902436305847077
393	2	215899571	217566011	686	Colorectal-BMI	-0.355812	0.027565	Colorectal	BMI	0.123793204134367
435	3	12859210	14312007	658	Colorectal-BMI	0.194197	0.130258	Colorectal	BMI	0.331180473684211
457	3	36840137	38729767	686	Colorectal-BMI	-0.0250812	0.887844	Colorectal	BMI	0.944155032626427
458	3	38729768	39605996	365	Colorectal-BMI	-0.130835	0.554937	Colorectal	BMI	0.740389334186285
462	3	44141694	45844191	611	Colorectal-BMI	-0.0508333	0.68741	Colorectal	BMI	0.833539630025564
476	3	63670804	64662373	470	Colorectal-BMI	0.187825	0.225307	Colorectal	BMI	0.454800889663182
538	3	132925968	133718493	368	Colorectal-BMI	-0.444808	0.000674623	Colorectal	BMI	0.00962202386885246
539	3	133718494	135288394	720	Colorectal-BMI	0.0480189	0.691742	Colorectal	BMI	0.835474354412787
584	3	186602046	187939199	698	Colorectal-BMI	0.109321	0.367265	Colorectal	BMI	0.596362413578325
601	4	4266179	5051834	415	Colorectal-BMI	0.200213	0.249831	Colorectal	BMI	0.481737734467456
668	4	74885901	76497358	502	Colorectal-BMI	-0.0553699	0.776459	Colorectal	BMI	0.886110743107221
726	4	139553761	141087047	581	Colorectal-BMI	-0.317448	0.0332466	Colorectal	BMI	0.140476314748784
732	4	148462209	149998528	507	Colorectal-BMI	0.128331	0.438624	Colorectal	BMI	0.651934303306728
817	5	51203266	52139773	359	Colorectal-BMI	-0.439334	0.0293017	Colorectal	BMI	0.129254707106599
863	5	106389389	107265911	456	Colorectal-BMI	-0.507072	0.000347071	Colorectal	BMI	0.00601205380066445
868	5	111983116	113121555	473	Colorectal-BMI	-0.399979	0.0322973	Colorectal	BMI	0.137132021335505
931	6	6621938	7808323	642	Colorectal-BMI	0.144471	0.468974	Colorectal	BMI	0.674546327172414
953	6	33864263	34979270	320	Colorectal-BMI	0.131976	0.376533	Colorectal	BMI	0.602298418860992
954	6	34979271	36346353	467	Colorectal-BMI	-0.392234	0.0186302	Colorectal	BMI	0.0954202974459725
955	6	36346354	37570051	584	Colorectal-BMI	-0.223608	0.103819	Colorectal	BMI	0.28856726052211
959	6	40778402	42103738	572	Colorectal-BMI	-0.27598	0.0516176	Colorectal	BMI	0.184758107892931
963	6	45408422	46430701	408	Colorectal-BMI	-0.0212525	0.883332	Colorectal	BMI	0.94149151103843
973	6	55469138	56200985	291	Colorectal-BMI	-0.209801	0.19803	Colorectal	BMI	0.419386035743298
1046	6	137553213	138825721	557	Colorectal-BMI	-0.060187	0.689063	Colorectal	BMI	0.834170996517297
1062	6	155523958	156762740	589	Colorectal-BMI	0.193792	0.147413	Colorectal	BMI	0.355016804618938
1068	6	161371015	162254229	493	Colorectal-BMI	-0.185266	0.327852	Colorectal	BMI	0.563050173913043
1070	6	163336362	164687462	741	Colorectal-BMI	0.115485	0.430241	Colorectal	BMI	0.646040640068886
1074	6	167714866	168707338	345	Colorectal-BMI	0.407949	0.0360856	Colorectal	BMI	0.147287365834633
1102	7	20122180	21390644	630	Colorectal-BMI	0.517474	5.90762e-05	Colorectal	BMI	0.00174337601694915
1109	7	27351287	28890886	747	Colorectal-BMI	0.613634	0.000426115	Colorectal	BMI	0.0070309
1121	7	41415926	42494806	408	Colorectal-BMI	0.0494711	0.762254	Colorectal	BMI	0.879316875663717
1124	7	44989572	46247335	505	Colorectal-BMI	0.608865	3.23339e-05	Colorectal	BMI	0.00110913785921053
1167	7	97420208	98173564	207	Colorectal-BMI	0.551858	0.00240437	Colorectal	BMI	0.023476376741573
1192	7	130418705	131856481	618	Colorectal-BMI	-0.0351428	0.804647	Colorectal	BMI	0.90204441616509
1210	7	154407488	155280610	515	Colorectal-BMI	0.316363	0.0484241	Colorectal	BMI	0.177056982748948
1327	8	116094204	118300068	679	Colorectal-BMI	-0.0824885	0.463744	Colorectal	BMI	0.670970660565724
1334	8	125453323	126766827	560	Colorectal-BMI	0.139205	0.394817	Colorectal	BMI	0.617634514851485
1336	8	128073655	129291118	628	Colorectal-BMI	-0.198771	0.02315	Colorectal	BMI	0.110942226838235
1356	9	1874962	2441120	417	Colorectal-BMI	0.0101639	0.953364	Colorectal	BMI	0.979027032283465
1358	9	3079046	4025355	457	Colorectal-BMI	-0.365288	0.0317036	Colorectal	BMI	0.135827913229252
1384	9	24757730	25957606	474	Colorectal-BMI	-0.413601	0.000955203	Colorectal	BMI	0.0121770866552567
1410	9	85135752	86769886	700	Colorectal-BMI	0.142448	0.358432	Colorectal	BMI	0.588618723779528
1532	10	72659224	73514214	518	Colorectal-BMI	0.266286	0.137679	Colorectal	BMI	0.341721738219895
1533	10	73514215	75694023	598	Colorectal-BMI	0.435342	0.0151416	Colorectal	BMI	0.0826746238493724
1537	10	79952997	81190573	663	Colorectal-BMI	-0.0925984	0.497366	Colorectal	BMI	0.695245663270777
1546	10	88443653	89971628	416	Colorectal-BMI	-0.0623938	0.728186	Colorectal	BMI	0.858607373134328
1556	10	100337831	101271451	342	Colorectal-BMI	0.319109	0.125149	Colorectal	BMI	0.323033111881188
1557	10	101271452	102509298	441	Colorectal-BMI	-0.265324	0.0206475	Colorectal	BMI	0.102340610076046
1558	10	102509299	104206837	527	Colorectal-BMI	-0.128427	0.319526	Colorectal	BMI	0.555846789473684
1586	10	133818037	134856054	421	Colorectal-BMI	-0.0872678	0.510005	Colorectal	BMI	0.706473451115834
1598	11	7915072	9080939	548	Colorectal-BMI	0.311438	0.0365107	Colorectal	BMI	0.148114466666667
1607	11	17583949	18740267	453	Colorectal-BMI	0.0844818	0.681594	Colorectal	BMI	0.829559084033613
1652	11	64594823	66782661	618	Colorectal-BMI	0.461623	0.00170729	Colorectal	BMI	0.0185212987110187
1654	11	68000950	68887344	324	Colorectal-BMI	0.339426	0.0471601	Colorectal	BMI	0.174392029361702
1655	11	68887345	69713996	329	Colorectal-BMI	0.548065	0.000222734	Colorectal	BMI	0.00455426
1656	11	69713997	71242834	587	Colorectal-BMI	0.0543556	0.773131	Colorectal	BMI	0.884596233048058
1658	11	72875069	74399331	497	Colorectal-BMI	-0.50611	0.000371904	Colorectal	BMI	0.00633431592857143
1659	11	74399332	75445253	398	Colorectal-BMI	-0.163373	0.371297	Colorectal	BMI	0.598847408163265
1660	11	75445254	76518906	367	Colorectal-BMI	-0.289095	0.113436	Colorectal	BMI	0.304403141533711
1696	11	111117781	112755446	570	Colorectal-BMI	0.252291	0.143967	Colorectal	BMI	0.350303465485075
1715	11	132584402	133521642	529	Colorectal-BMI	-0.596204	1.1179e-05	Colorectal	BMI	0.000539784177777778
1722	12	3871115	4967643	537	Colorectal-BMI	0.188051	0.0941931	Colorectal	BMI	0.269551494731065
1748	12	29647194	30358377	421	Colorectal-BMI	0.48603	0.0119156	Colorectal	BMI	0.0704621375565611
1770	12	54371449	55416802	369	Colorectal-BMI	0.0267649	0.83153	Colorectal	BMI	0.913008838913455
1772	12	56987106	58748139	531	Colorectal-BMI	0.308274	0.0124181	Colorectal	BMI	0.0726688814814815
1791	12	79315179	80952472	388	Colorectal-BMI	0.182323	0.242221	Colorectal	BMI	0.473365927286357
1803	12	94385885	95147845	415	Colorectal-BMI	0.649908	9.09003e-05	Colorectal	BMI	0.00241813349081633
1805	12	96017783	96828314	399	Colorectal-BMI	0.301893	0.0419188	Colorectal	BMI	0.161779883937824
1830	12	124843769	126079935	557	Colorectal-BMI	-0.0455084	0.784562	Colorectal	BMI	0.89130774117647
1851	13	28587126	30068525	637	Colorectal-BMI	0.278434	0.0731059	Colorectal	BMI	0.227838710460251
1891	13	73114510	74437635	574	Colorectal-BMI	0.122006	0.437394	Colorectal	BMI	0.650291507271172
1920	13	104378436	105672500	547	Colorectal-BMI	-0.0517941	0.754979	Colorectal	BMI	0.875742048053393
1927	13	110995433	111621244	395	Colorectal-BMI	-0.236243	0.128987	Colorectal	BMI	0.329260399412628
1936	14	23985937	24906056	334	Colorectal-BMI	-0.195329	0.277489	Colorectal	BMI	0.511246518021201
1944	14	33591114	34695195	660	Colorectal-BMI	-0.255983	0.0479822	Colorectal	BMI	0.176431023131171
1964	14	54359599	55292832	338	Colorectal-BMI	0.0813054	0.644971	Colorectal	BMI	0.804252642754663
2000	14	95946793	97174314	657	Colorectal-BMI	0.339157	0.0560241	Colorectal	BMI	0.194074012350598
2025	15	39238841	40604780	592	Colorectal-BMI	0.610153	0.000119522	Colorectal	BMI	0.00288512827777778
2064	15	88035758	89385187	537	Colorectal-BMI	-0.125144	0.456806	Colorectal	BMI	0.665675372833985
2065	15	89385188	90632718	458	Colorectal-BMI	0.0281785	0.883676	Colorectal	BMI	0.941648613120785
2066	15	90632719	91593623	387	Colorectal-BMI	0.243792	0.169974	Colorectal	BMI	0.384321091066782
2067	15	91593624	92675405	525	Colorectal-BMI	0.360517	0.0344973	Colorectal	BMI	0.143895
2070	15	94565522	95662425	600	Colorectal-BMI	0.0129297	0.934411	Colorectal	BMI	0.968014892509438
2102	16	26154123	27443061	650	Colorectal-BMI	0.059956	0.738112	Colorectal	BMI	0.864835048988764
2108	16	50467034	52041336	610	Colorectal-BMI	0.173587	0.140277	Colorectal	BMI	0.346579099952629
2141	16	84440155	85146805	515	Colorectal-BMI	0.128744	0.443501	Colorectal	BMI	0.656376444507522
2143	16	86058598	86748867	623	Colorectal-BMI	-0.13973	0.402163	Colorectal	BMI	0.62332874019025
2149	17	815654	1480056	222	Colorectal-BMI	-0.407882	0.0496767	Colorectal	BMI	0.18012121961057
2155	17	6305079	7264458	427	Colorectal-BMI	0.216057	0.199714	Colorectal	BMI	0.421411896398219
2158	17	9619357	10572617	528	Colorectal-BMI	0.136258	0.340743	Colorectal	BMI	0.574590556921087
2159	17	10572618	11778164	528	Colorectal-BMI	0.317319	0.0904779	Colorectal	BMI	0.261938795446974
2180	17	40233546	42348003	580	Colorectal-BMI	0.555421	0.000119463	Colorectal	BMI	0.00288512827777778
2191	17	54950108	56245227	604	Colorectal-BMI	-0.0776066	0.439815	Colorectal	BMI	0.653200890914269
2201	17	69245591	70495119	575	Colorectal-BMI	0.437798	0.00254418	Colorectal	BMI	0.0243963443382353
2202	17	70495120	71466953	450	Colorectal-BMI	0.156786	0.224438	Colorectal	BMI	0.453749360465116
2203	17	71466954	72383472	453	Colorectal-BMI	-0.0455651	0.778969	Colorectal	BMI	0.887575254807692
2208	17	76596288	77412786	412	Colorectal-BMI	-0.129287	0.477734	Colorectal	BMI	0.680561586998088
2219	18	5575813	6756496	515	Colorectal-BMI	0.277638	0.100498	Colorectal	BMI	0.282173705977383
2220	18	6756497	7862479	491	Colorectal-BMI	0.174914	0.331594	Colorectal	BMI	0.567187094129223
2249	18	45718493	46558306	425	Colorectal-BMI	-0.341548	0.000659981	Colorectal	BMI	0.00952246359116022
2284	19	2253175	3085446	294	Colorectal-BMI	-0.488165	0.00822559	Colorectal	BMI	0.0551262548329049
2311	19	29389091	30375792	474	Colorectal-BMI	0.232054	0.105147	Colorectal	BMI	0.290995996815287
2314	19	33028100	33785835	294	Colorectal-BMI	0.28528	0.0512361	Colorectal	BMI	0.184068922727273
2350	20	6128359	7231796	517	Colorectal-BMI	-0.0534627	0.694673	Colorectal	BMI	0.837069218295218
2387	20	49236419	50653620	634	Colorectal-BMI	-0.449771	0.00169893	Colorectal	BMI	0.0185212987110187
2401	20	60766558	61470768	290	Colorectal-BMI	-0.00389941	0.982481	Colorectal	BMI	0.992759522832817
2426	21	39252060	40480831	656	Colorectal-BMI	-0.351333	0.00146029	Colorectal	BMI	0.0166972632894737
2444	22	26166935	27192923	692	Colorectal-BMI	-0.0829178	0.583791	Colorectal	BMI	0.762687615635179
2446	22	27952442	29457601	450	Colorectal-BMI	-0.496859	0.0049783	Colorectal	BMI	0.0391571
2465	22	48269178	48977538	487	Colorectal-BMI	-0.416005	0.00917929	Colorectal	BMI	0.0593806675682382
4	1	2983520	3582047	225	Colorectal-CHD	-0.425335	0.0108845	Colorectal	CHD	0.0663763543859649
51	1	58387484	59889045	727	Colorectal-CHD	-0.190418	0.322827	Colorectal	CHD	0.558837974103586
349	2	164702313	165917788	382	Colorectal-CHD	0.173721	0.388762	Colorectal	CHD	0.612518981873112
393	2	215899571	217566011	686	Colorectal-CHD	-0.0473678	0.731111	Colorectal	CHD	0.860111180956679
476	3	63670804	64662373	470	Colorectal-CHD	-0.314993	0.0650012	Colorectal	CHD	0.212521790601504
539	3	133718494	135288394	720	Colorectal-CHD	-0.237948	0.122724	Colorectal	CHD	0.318666800796813
584	3	186602046	187939199	698	Colorectal-CHD	0.152054	0.399599	Colorectal	CHD	0.621917704565801
732	4	148462209	149998528	507	Colorectal-CHD	-0.554581	1.91664e-05	Colorectal	CHD	0.000774679144186046
931	6	6621938	7808323	642	Colorectal-CHD	-0.686983	0.000223863	Colorectal	CHD	0.0045594596953125
953	6	33864263	34979270	320	Colorectal-CHD	0.253299	0.18448	Colorectal	CHD	0.403134417435038
954	6	34979271	36346353	467	Colorectal-CHD	0.271475	0.172332	Colorectal	CHD	0.387745700603969
955	6	36346354	37570051	584	Colorectal-CHD	-0.403557	0.0192578	Colorectal	CHD	0.0975519151456311
1046	6	137553213	138825721	557	Colorectal-CHD	-0.219421	0.291807	Colorectal	CHD	0.526464255363322
1068	6	161371015	162254229	493	Colorectal-CHD	-0.0975077	0.566998	Colorectal	CHD	0.749956258751903
1099	7	16739014	17596578	465	Colorectal-CHD	0.332168	0.0697454	Colorectal	CHD	0.221874628187919
1102	7	20122180	21390644	630	Colorectal-CHD	-0.205264	0.125778	Colorectal	CHD	0.324335554896142
1121	7	41415926	42494806	408	Colorectal-CHD	-0.393813	0.0585764	Colorectal	CHD	0.198580851495449
1124	7	44989572	46247335	505	Colorectal-CHD	-0.128388	0.436742	Colorectal	CHD	0.650063599200685
1192	7	130418705	131856481	618	Colorectal-CHD	-0.345711	0.040553	Colorectal	CHD	0.157875801639344
1334	8	125453323	126766827	560	Colorectal-CHD	0.195867	0.126464	Colorectal	CHD	0.325300096694623
1532	10	72659224	73514214	518	Colorectal-CHD	-0.265252	0.194288	Colorectal	CHD	0.414418103067485
1537	10	79952997	81190573	663	Colorectal-CHD	-0.0587951	0.700923	Colorectal	CHD	0.84207661797235
1591	11	2477450	3362508	385	Colorectal-CHD	0.477976	0.00277235	Colorectal	CHD	0.0260451043243243
1598	11	7915072	9080939	548	Colorectal-CHD	-0.597537	0.00021327	Colorectal	CHD	0.00437791251968504
1600	11	10370101	11081299	392	Colorectal-CHD	-0.30966	0.119335	Colorectal	CHD	0.313407081570997
1652	11	64594823	66782661	618	Colorectal-CHD	-0.554865	0.000984099	Colorectal	CHD	0.0123939424782609
1654	11	68000950	68887344	324	Colorectal-CHD	-0.699265	0.000123771	Colorectal	CHD	0.00292956021719457
1655	11	68887345	69713996	329	Colorectal-CHD	-0.936888	4.72165e-07	Colorectal	CHD	4.35576645263158e-05
1659	11	74399332	75445253	398	Colorectal-CHD	-0.39214	0.0261026	Colorectal	CHD	0.119805419366197
1696	11	111117781	112755446	570	Colorectal-CHD	0.204682	0.1573	Colorectal	CHD	0.36828118545128
1711	11	128262551	129451784	592	Colorectal-CHD	-0.471769	0.0144445	Colorectal	CHD	0.0802917089552239
1722	12	3871115	4967643	537	Colorectal-CHD	-0.0784216	0.606781	Colorectal	CHD	0.779442260162602
1770	12	54371449	55416802	369	Colorectal-CHD	0.0947206	0.527612	Colorectal	CHD	0.718831713613797
1772	12	56987106	58748139	531	Colorectal-CHD	0.335794	0.0830375	Colorectal	CHD	0.248683242389431
1823	12	116197676	117091843	390	Colorectal-CHD	-0.399015	0.0251907	Colorectal	CHD	0.116958423686554
1830	12	124843769	126079935	557	Colorectal-CHD	0.0176278	0.918606	Colorectal	CHD	0.96094239295013
1851	13	28587126	30068525	637	Colorectal-CHD	-0.132959	0.433731	Colorectal	CHD	0.647801040962475
1891	13	73114510	74437635	574	Colorectal-CHD	-0.285161	0.151089	Colorectal	CHD	0.36053535678392
1927	13	110995433	111621244	395	Colorectal-CHD	0.155746	0.237045	Colorectal	CHD	0.468577
2064	15	88035758	89385187	537	Colorectal-CHD	0.0455483	0.730666	Colorectal	CHD	0.859975739051919
2065	15	89385188	90632718	458	Colorectal-CHD	-0.482617	0.000408411	Colorectal	CHD	0.00678592136942675
2066	15	90632719	91593623	387	Colorectal-CHD	-0.73168	1.00621e-07	Colorectal	CHD	1.19235885e-05
2067	15	91593624	92675405	525	Colorectal-CHD	0.0475092	0.790487	Colorectal	CHD	0.894832656969171
2070	15	94565522	95662425	600	Colorectal-CHD	0.639987	0.000789424	Colorectal	CHD	0.0107189
2143	16	86058598	86748867	623	Colorectal-CHD	0.0808066	0.549213	Colorectal	CHD	0.73652175462963
2149	17	815654	1480056	222	Colorectal-CHD	0.185333	0.354881	Colorectal	CHD	0.585971734093067
2155	17	6305079	7264458	427	Colorectal-CHD	-0.243579	0.213143	Colorectal	CHD	0.439365026086957
2158	17	9619357	10572617	528	Colorectal-CHD	-0.171752	0.232399	Colorectal	CHD	0.462138972540046
2191	17	54950108	56245227	604	Colorectal-CHD	-0.42964	0.000670952	Colorectal	CHD	0.00961866974175824
2195	17	62112374	63548724	331	Colorectal-CHD	-0.119355	0.528476	Colorectal	CHD	0.71982075862069
2201	17	69245591	70495119	575	Colorectal-CHD	0.210046	0.207442	Colorectal	CHD	0.43057427866242
2208	17	76596288	77412786	412	Colorectal-CHD	-0.480101	0.0187211	Colorectal	CHD	0.0957917717369971
2249	18	45718493	46558306	425	Colorectal-CHD	0.0817614	0.524807	Colorectal	CHD	0.716695573074908
2284	19	2253175	3085446	294	Colorectal-CHD	0.15064	0.430706	Colorectal	CHD	0.646040640068886
2446	22	27952442	29457601	450	Colorectal-CHD	0.00280432	0.98919	Colorectal	CHD	0.994450629265471
2465	22	48269178	48977538	487	Colorectal-CHD	-0.545514	0.00709672	Colorectal	CHD	0.0503432626938776
213	2	8978799	9960670	368	Colorectal-Glucose	-0.206177	0.29734	Colorectal	Glucose	0.530756996918863
584	3	186602046	187939199	692	Colorectal-Glucose	-0.188241	0.146614	Colorectal	Glucose	0.353582514338575
931	6	6621938	7808323	627	Colorectal-Glucose	-0.0658853	0.684942	Colorectal	Glucose	0.832080053122088
955	6	36346354	37570051	573	Colorectal-Glucose	0.145524	0.438773	Colorectal	Glucose	0.651969912225705
1046	6	137553213	138825721	545	Colorectal-Glucose	-0.327089	0.121498	Colorectal	Glucose	0.316428857142857
1192	7	130418705	131856481	590	Colorectal-Glucose	0.5588	0.00331278	Colorectal	Glucose	0.0294256131516184
1327	8	116094204	118300068	672	Colorectal-Glucose	-0.150365	0.145459	Colorectal	Glucose	0.352343375754761
1358	9	3079046	4025355	447	Colorectal-Glucose	-0.0278261	0.89051	Colorectal	Glucose	0.945452889431888
1591	11	2477450	3362508	375	Colorectal-Glucose	-0.0936519	0.496681	Colorectal	Glucose	0.694660604613734
1715	11	132584402	133521642	525	Colorectal-Glucose	-0.418112	0.0359147	Colorectal	Glucose	0.146985279277865
1722	12	3871115	4967643	530	Colorectal-Glucose	0.188449	0.0979787	Colorectal	Glucose	0.277929165415987
1781	12	68006683	68839661	440	Colorectal-Glucose	-0.250258	0.222854	Colorectal	Glucose	0.451672628837932
1830	12	124843769	126079935	549	Colorectal-Glucose	-0.0894092	0.650644	Colorectal	Glucose	0.80849804957102
1891	13	73114510	74437635	565	Colorectal-Glucose	0.019899	0.919501	Colorectal	Glucose	0.96094239295013
2180	17	40233546	42348003	563	Colorectal-Glucose	-0.576472	0.00327265	Colorectal	Glucose	0.0291187663822526
2203	17	71466954	72383472	450	Colorectal-Glucose	-0.0778337	0.682946	Colorectal	Glucose	0.830429208022388
2220	18	6756497	7862479	488	Colorectal-Glucose	-0.23373	0.177402	Colorectal	Glucose	0.394277079283887
2343	20	60795	884241	405	Colorectal-Glucose	-0.149716	0.353547	Colorectal	Glucose	0.585145781725888
191	1	240248509	241033584	443	Colorectal-HbA1c	-0.373531	0.0428855	Colorectal	HbA1c	0.163933282258065
584	3	186602046	187939199	692	Colorectal-HbA1c	0.0259008	0.860351	Colorectal	HbA1c	0.928175070142769
931	6	6621938	7808323	627	Colorectal-HbA1c	0.0199991	0.907043	Colorectal	HbA1c	0.955804810428456
1327	8	116094204	118300068	672	Colorectal-HbA1c	-0.245606	0.0630982	Colorectal	HbA1c	0.209416941311267
1334	8	125453323	126766827	545	Colorectal-HbA1c	-0.00243134	0.986335	Colorectal	HbA1c	0.993576253863988
1591	11	2477450	3362508	375	Colorectal-HbA1c	0.249101	0.1336	Colorectal	HbA1c	0.335328666666667
1600	11	10370101	11081299	378	Colorectal-HbA1c	-0.228635	0.230012	Colorectal	HbA1c	0.460730913561275
1722	12	3871115	4967643	530	Colorectal-HbA1c	0.214868	0.108144	Colorectal	HbA1c	0.295989511274253
1819	12	111592382	113947983	584	Colorectal-HbA1c	-0.506932	0.011933	Colorectal	HbA1c	0.0704621375565611
1823	12	116197676	117091843	381	Colorectal-HbA1c	-0.300463	0.110168	Colorectal	HbA1c	0.298863658688866
2070	15	94565522	95662425	592	Colorectal-HbA1c	-0.280253	0.105652	Colorectal	HbA1c	0.291928737678855
2141	16	84440155	85146805	496	Colorectal-HbA1c	-0.358825	0.059234	Colorectal	HbA1c	0.200029841968912
2143	16	86058598	86748867	608	Colorectal-HbA1c	-0.0542574	0.761856	Colorectal	HbA1c	0.879316875663717
2201	17	69245591	70495119	563	Colorectal-HbA1c	0.0230494	0.890259	Colorectal	HbA1c	0.945378905498982
2203	17	71466954	72383472	450	Colorectal-HbA1c	0.474554	0.0215016	Colorectal	HbA1c	0.105365923308271
2314	19	33028100	33785835	292	Colorectal-HbA1c	-0.186696	0.1695	Colorectal	HbA1c	0.383832356925749
2426	21	39252060	40480831	640	Colorectal-HbA1c	-0.0293856	0.855433	Colorectal	HbA1c	0.924974629199502
349	2	164702313	165917788	353	Colorectal-HDL	0.154925	0.364487	Colorectal	HDL	0.594464497966844
435	3	12859210	14312007	575	Colorectal-HDL	0.177731	0.327173	Colorectal	HDL	0.56281096073903
953	6	33864263	34979270	279	Colorectal-HDL	-0.0421126	0.809669	Colorectal	HDL	0.903019072941176
954	6	34979271	36346353	409	Colorectal-HDL	0.155425	0.421807	Colorectal	HDL	0.638589343205575
1192	7	130418705	131856481	575	Colorectal-HDL	0.0103464	0.954798	Colorectal	HDL	0.97904462300885
1327	8	116094204	118300068	637	Colorectal-HDL	0.0060843	0.970218	Colorectal	HDL	0.986104610526316
1334	8	125453323	126766827	513	Colorectal-HDL	0.168945	0.146014	Colorectal	HDL	0.353115489795918
1652	11	64594823	66782661	426	Colorectal-HDL	0.0039617	0.982805	Colorectal	HDL	0.992759522832817
1830	12	124843769	126079935	478	Colorectal-HDL	-0.297131	0.0104351	Colorectal	HDL	0.0647721564285714
2180	17	40233546	42348003	441	Colorectal-HDL	0.131675	0.488687	Colorectal	HDL	0.688280393841167
2249	18	45718493	46558306	380	Colorectal-HDL	0.151497	0.241653	Colorectal	HDL	0.472970600674916
954	6	34979271	36346353	409	Colorectal-LDL	0.153637	0.468079	Colorectal	LDL	0.673444786423841
1327	8	116094204	118300068	637	Colorectal-LDL	0.256242	0.129825	Colorectal	LDL	0.33084435483871
1334	8	125453323	126766827	512	Colorectal-LDL	0.159038	0.152431	Colorectal	LDL	0.361437609822647
1830	12	124843769	126079935	478	Colorectal-LDL	-0.144721	0.413099	Colorectal	LDL	0.631548233948989
1936	14	23985937	24906056	295	Colorectal-LDL	0.103063	0.614913	Colorectal	LDL	0.7835662384559
2155	17	6305079	7264458	346	Colorectal-LDL	0.0387602	0.837645	Colorectal	LDL	0.916190692259283
213	2	8978799	9960670	370	Colorectal-stroke	-0.496135	0.0110789	Colorectal	stroke	0.0671690518604651
221	2	15721704	17241115	613	Colorectal-stroke	0.139862	0.448827	Colorectal	stroke	0.662124916289593
428	3	5496183	6421145	522	Colorectal-stroke	-0.547975	0.00404087	Colorectal	stroke	0.0339201715755627
584	3	186602046	187939199	698	Colorectal-stroke	-0.0496772	0.758452	Colorectal	stroke	0.877793663414634
732	4	148462209	149998528	507	Colorectal-stroke	-0.00852391	0.960979	Colorectal	stroke	0.982074579772638
953	6	33864263	34979270	320	Colorectal-stroke	-0.00693093	0.963352	Colorectal	stroke	0.983343251370399
954	6	34979271	36346353	467	Colorectal-stroke	-0.223771	0.210481	Colorectal	stroke	0.435322464894883
955	6	36346354	37570051	584	Colorectal-stroke	-0.549524	0.00790653	Colorectal	stroke	0.053759123515625
1062	6	155523958	156762740	589	Colorectal-stroke	-0.76222	3.17334e-05	Colorectal	stroke	0.00110305
1102	7	20122180	21390644	630	Colorectal-stroke	-0.308819	0.0697345	Colorectal	stroke	0.221874628187919
1109	7	27351287	28890886	747	Colorectal-stroke	-0.476075	0.0118914	Colorectal	stroke	0.0704565
1192	7	130418705	131856481	618	Colorectal-stroke	-0.342487	0.0191172	Colorectal	stroke	0.0971484461538462
1556	10	100337831	101271451	342	Colorectal-stroke	0.653073	0.00545238	Colorectal	stroke	0.0420543037278107
1557	10	101271452	102509298	441	Colorectal-stroke	-0.217405	0.194976	Colorectal	stroke	0.415279764705882
1656	11	69713997	71242834	587	Colorectal-stroke	0.0138544	0.937317	Colorectal	stroke	0.969625062884348
1770	12	54371449	55416802	369	Colorectal-stroke	0.355825	0.017128	Colorectal	stroke	0.0903900728744939
1772	12	56987106	58748139	531	Colorectal-stroke	0.383184	0.0558412	Colorectal	stroke	0.193845550466045
1830	12	124843769	126079935	557	Colorectal-stroke	-0.128975	0.531994	Colorectal	stroke	0.722804674830641
1891	13	73114510	74437635	574	Colorectal-stroke	-0.436775	0.0259925	Colorectal	stroke	0.119535658678414
1927	13	110995433	111621244	395	Colorectal-stroke	-0.658689	0.000833063	Colorectal	stroke	0.0111660423701799
2102	16	26154123	27443061	650	Colorectal-stroke	-0.0469477	0.80588	Colorectal	stroke	0.902159652285898
2203	17	71466954	72383472	453	Colorectal-stroke	-0.541534	0.00579026	Colorectal	stroke	0.0440068430567686
2426	21	39252060	40480831	656	Colorectal-stroke	-0.105759	0.526056	Colorectal	stroke	0.717735339089482
4	1	2983520	3582047	225	Colorectal-T2D	0.0559137	0.728802	Colorectal	T2D	0.858945214285714
24	1	22145630	22740287	275	Colorectal-T2D	-0.00737232	0.965399	Colorectal	T2D	0.984144538311181
215	2	10611655	11230349	343	Colorectal-T2D	0.814718	9.84115e-06	Colorectal	T2D	0.000508037189108911
221	2	15721704	17241115	613	Colorectal-T2D	-0.323992	0.0732901	Colorectal	T2D	0.228003926849642
249	2	44104111	45189468	483	Colorectal-T2D	-0.142613	0.403199	Colorectal	T2D	0.623636780183922
349	2	164702313	165917788	382	Colorectal-T2D	-0.182408	0.216481	Colorectal	T2D	0.442119833137485
393	2	215899571	217566011	686	Colorectal-T2D	-0.443558	0.00721436	Colorectal	T2D	0.0508319905945946
435	3	12859210	14312007	658	Colorectal-T2D	-0.150647	0.351219	Colorectal	T2D	0.583760237806822
457	3	36840137	38729767	686	Colorectal-T2D	-0.349034	0.0648996	Colorectal	T2D	0.212521790601504
462	3	44141694	45844191	611	Colorectal-T2D	-0.179625	0.215844	Colorectal	T2D	0.441883945119561
476	3	63670804	64662373	470	Colorectal-T2D	0.323401	0.0277767	Colorectal	T2D	0.124422434536082
538	3	132925968	133718493	368	Colorectal-T2D	-0.127763	0.460366	Colorectal	T2D	0.668434509607352
584	3	186602046	187939199	698	Colorectal-T2D	-0.239012	0.0300814	Colorectal	T2D	0.130908735886761
601	4	4266179	5051834	415	Colorectal-T2D	-0.310353	0.0469165	Colorectal	T2D	0.173984801564723
666	4	71468301	73258294	361	Colorectal-T2D	0.334581	0.0783819	Colorectal	T2D	0.238856356867329
726	4	139553761	141087047	581	Colorectal-T2D	-0.170447	0.385913	Colorectal	T2D	0.61029735577798
732	4	148462209	149998528	507	Colorectal-T2D	0.16255	0.386242	Colorectal	T2D	0.610632440266828
767	4	184338585	185483262	515	Colorectal-T2D	0.348348	0.0383122	Colorectal	T2D	0.151662570887036
768	4	185483263	186232882	326	Colorectal-T2D	-0.447642	0.0150227	Colorectal	T2D	0.0822776867647059
776	5	1206610	2106885	458	Colorectal-T2D	0.00143034	0.991174	Colorectal	T2D	0.995774561356193
817	5	51203266	52139773	359	Colorectal-T2D	-0.472616	0.0346254	Colorectal	T2D	0.144314017266187
863	5	106389389	107265911	456	Colorectal-T2D	-1	3.30594e-09	Colorectal	T2D	6.15613255714286e-07
868	5	111983116	113121555	473	Colorectal-T2D	-0.622731	0.0011186	Colorectal	T2D	0.0136589704918033
931	6	6621938	7808323	642	Colorectal-T2D	0.196303	0.148365	Colorectal	T2D	0.35615796961326
953	6	33864263	34979270	320	Colorectal-T2D	0.607064	0.000739633	Colorectal	T2D	0.0102988
954	6	34979271	36346353	467	Colorectal-T2D	-0.113574	0.533251	Colorectal	T2D	0.723301434443288
955	6	36346354	37570051	584	Colorectal-T2D	-0.780978	0.000206477	Colorectal	T2D	0.00433396474698795
959	6	40778402	42103738	572	Colorectal-T2D	-0.264385	0.100708	Colorectal	T2D	0.282611147470398
973	6	55469138	56200985	291	Colorectal-T2D	0.0883101	0.647427	Colorectal	T2D	0.806615144086021
1046	6	137553213	138825721	557	Colorectal-T2D	0.169753	0.300709	Colorectal	T2D	0.533842943820225
1062	6	155523958	156762740	589	Colorectal-T2D	-0.136279	0.456738	Colorectal	T2D	0.665675372833985
1070	6	163336362	164687462	741	Colorectal-T2D	0.0912153	0.576818	Colorectal	T2D	0.756991958721369
1102	7	20122180	21390644	630	Colorectal-T2D	0.253255	0.128391	Colorectal	T2D	0.328474324828263
1109	7	27351287	28890886	747	Colorectal-T2D	-0.149355	0.291624	Colorectal	T2D	0.526316211838006
1121	7	41415926	42494806	408	Colorectal-T2D	-0.185539	0.329445	Colorectal	T2D	0.565041523026316
1124	7	44989572	46247335	505	Colorectal-T2D	-0.257877	0.0980268	Colorectal	T2D	0.277929165415987
1192	7	130418705	131856481	618	Colorectal-T2D	-0.0654099	0.62591	Colorectal	T2D	0.791534014067427
1327	8	116094204	118300068	679	Colorectal-T2D	0.153759	0.122403	Colorectal	T2D	0.318228146560319
1336	8	128073655	129291118	628	Colorectal-T2D	0.323866	0.0014809	Colorectal	T2D	0.0168222496732026
1356	9	1874962	2441120	417	Colorectal-T2D	-0.437781	0.0180568	Colorectal	T2D	0.093493699304866
1358	9	3079046	4025355	457	Colorectal-T2D	-0.144911	0.416481	Colorectal	T2D	0.633884516637478
1384	9	24757730	25957606	474	Colorectal-T2D	-0.176957	0.319945	Colorectal	T2D	0.555846789473684
1410	9	85135752	86769886	700	Colorectal-T2D	0.0907369	0.631852	Colorectal	T2D	0.796729462636034
1532	10	72659224	73514214	518	Colorectal-T2D	-0.171747	0.331675	Colorectal	T2D	0.567187094129223
1533	10	73514215	75694023	598	Colorectal-T2D	-0.161622	0.400889	Colorectal	T2D	0.62227902530515
1537	10	79952997	81190573	663	Colorectal-T2D	-0.622991	2.12486e-07	Colorectal	T2D	2.308129175e-05
1546	10	88443653	89971628	416	Colorectal-T2D	0.505887	0.00384445	Colorectal	T2D	0.0328389837643208
1557	10	101271452	102509298	441	Colorectal-T2D	0.131902	0.375643	Colorectal	T2D	0.601906146896128
1558	10	102509299	104206837	527	Colorectal-T2D	0.204693	0.189035	Colorectal	T2D	0.408293319536424
1586	10	133818037	134856054	421	Colorectal-T2D	-0.630574	6.91618e-05	Colorectal	T2D	0.00195983491956522
1591	11	2477450	3362508	385	Colorectal-T2D	-0.135983	0.153224	Colorectal	T2D	0.362472179347826
1598	11	7915072	9080939	548	Colorectal-T2D	0.329134	0.0249889	Colorectal	T2D	0.116540361896243
1600	11	10370101	11081299	392	Colorectal-T2D	0.729693	2.14809e-05	Colorectal	T2D	0.000842115884210526
1607	11	17583949	18740267	453	Colorectal-T2D	0.227874	0.231053	Colorectal	T2D	0.461390112514351
1652	11	64594823	66782661	618	Colorectal-T2D	-0.444349	0.00222737	Colorectal	T2D	0.022419898030888
1654	11	68000950	68887344	324	Colorectal-T2D	-0.303091	0.0553759	Colorectal	T2D	0.192541
1655	11	68887345	69713996	329	Colorectal-T2D	-0.399995	0.0044357	Colorectal	T2D	0.0360807173166927
1656	11	69713997	71242834	587	Colorectal-T2D	0.324955	0.0857777	Colorectal	T2D	0.253795812251843
1658	11	72875069	74399331	497	Colorectal-T2D	0.453973	0.000778829	Colorectal	T2D	0.0106047859112272
1659	11	74399332	75445253	398	Colorectal-T2D	0.299204	0.100396	Colorectal	T2D	0.282115044181035
1660	11	75445254	76518906	367	Colorectal-T2D	0.2521	0.182985	Colorectal	T2D	0.401212695542473
1711	11	128262551	129451784	592	Colorectal-T2D	-0.118583	0.477855	Colorectal	T2D	0.680561586998088
1722	12	3871115	4967643	537	Colorectal-T2D	-0.277726	0.000544717	Colorectal	T2D	0.00849749704477612
1767	12	50344347	51769419	402	Colorectal-T2D	-0.223804	0.249307	Colorectal	T2D	0.481224026646928
1770	12	54371449	55416802	369	Colorectal-T2D	0.195669	0.219999	Colorectal	T2D	0.447377061622465
1772	12	56987106	58748139	531	Colorectal-T2D	0.0411789	0.817516	Colorectal	T2D	0.907231561608853
1789	12	76524574	77800463	519	Colorectal-T2D	-0.764832	8.67569e-06	Colorectal	T2D	0.000461582118979592
1790	12	77800464	79315178	613	Colorectal-T2D	-0.839139	1.84345e-06	Colorectal	T2D	0.000133496504166667
1791	12	79315179	80952472	388	Colorectal-T2D	-0.0567612	0.719164	Colorectal	T2D	0.852486631076783
1803	12	94385885	95147845	415	Colorectal-T2D	0.222449	0.214075	Colorectal	T2D	0.440136849369085
1805	12	96017783	96828314	399	Colorectal-T2D	-0.120551	0.289512	Colorectal	T2D	0.523813419847328
1830	12	124843769	126079935	557	Colorectal-T2D	-0.480344	0.00188488	Colorectal	T2D	0.0198263401209677
1851	13	28587126	30068525	637	Colorectal-T2D	0.0330063	0.872529	Colorectal	T2D	0.935313775904605
1919	13	103050418	104378435	737	Colorectal-T2D	-0.404937	0.0342086	Colorectal	T2D	0.142919583653846
1936	14	23985937	24906056	334	Colorectal-T2D	-0.349463	0.0640776	Colorectal	T2D	0.211497066582598
1944	14	33591114	34695195	660	Colorectal-T2D	-0.329077	0.0401579	Colorectal	T2D	0.157076737134284
2025	15	39238841	40604780	592	Colorectal-T2D	-0.162165	0.238555	Colorectal	T2D	0.46921084841629
2065	15	89385188	90632718	458	Colorectal-T2D	-0.00726711	0.964396	Colorectal	T2D	0.983831098415183
2066	15	90632719	91593623	387	Colorectal-T2D	-0.0566455	0.705107	Colorectal	T2D	0.843798002754189
2067	15	91593624	92675405	525	Colorectal-T2D	-0.10734	0.585481	Colorectal	T2D	0.763094044977511
2108	16	50467034	52041336	610	Colorectal-T2D	0.396196	0.00475671	Colorectal	T2D	0.0378071432012195
2141	16	84440155	85146805	515	Colorectal-T2D	0.630745	0.000502204	Colorectal	T2D	0.00800761974311927
2143	16	86058598	86748867	623	Colorectal-T2D	0.00210846	0.988313	Colorectal	T2D	0.994145385535198
2149	17	815654	1480056	222	Colorectal-T2D	-0.0144375	0.945204	Colorectal	T2D	0.973778631890931
2155	17	6305079	7264458	427	Colorectal-T2D	0.215861	0.155125	Colorectal	T2D	0.365071721244926
2158	17	9619357	10572617	528	Colorectal-T2D	0.500862	0.000325551	Colorectal	T2D	0.00581309217123288
2159	17	10572618	11778164	528	Colorectal-T2D	-0.454965	0.0198078	Colorectal	T2D	0.0996890629343629
2174	17	32356062	33614189	646	Colorectal-T2D	0.269796	0.0893097	Colorectal	T2D	0.259755780368098
2180	17	40233546	42348003	580	Colorectal-T2D	0.273442	0.0560245	Colorectal	T2D	0.194074012350598
2191	17	54950108	56245227	604	Colorectal-T2D	-0.0516668	0.689617	Colorectal	T2D	0.834547346484103
2195	17	62112374	63548724	331	Colorectal-T2D	0.714928	0.000335017	Colorectal	T2D	0.00584156
2208	17	76596288	77412786	412	Colorectal-T2D	-0.429008	0.0081384	Colorectal	T2D	0.0548237953488372
2219	18	5575813	6756496	515	Colorectal-T2D	-0.193379	0.261331	Colorectal	T2D	0.49512348619186
2220	18	6756497	7862479	491	Colorectal-T2D	0.0695768	0.702928	Colorectal	T2D	0.842737776960221
2284	19	2253175	3085446	294	Colorectal-T2D	0.0244936	0.893563	Colorectal	T2D	0.947922173346897
2311	19	29389091	30375792	474	Colorectal-T2D	0.179213	0.255638	Colorectal	T2D	0.489524326845391
2314	19	33028100	33785835	294	Colorectal-T2D	0.233891	0.121	Colorectal	T2D	0.315769125562781
2343	20	60795	884241	413	Colorectal-T2D	0.0961097	0.544743	Colorectal	T2D	0.732222222737819
2350	20	6128359	7231796	517	Colorectal-T2D	0.474829	0.00357264	Colorectal	T2D	0.0311500751839465
2379	20	41351515	42185671	347	Colorectal-T2D	0.0409007	0.748506	Colorectal	T2D	0.872205747989276
2386	20	48212976	49236418	402	Colorectal-T2D	0.76709	1.93343e-06	Colorectal	T2D	0.000138094575616438
2387	20	49236419	50653620	634	Colorectal-T2D	-0.493705	0.00044939	Colorectal	T2D	0.00729943757009346
2401	20	60766558	61470768	290	Colorectal-T2D	-0.378218	0.0363211	Colorectal	T2D	0.147605779734996
2426	21	39252060	40480831	656	Colorectal-T2D	-0.208748	0.235396	Colorectal	T2D	0.466076965831435
2439	22	20969185	22404422	435	Colorectal-T2D	-0.00364748	0.984529	Colorectal	T2D	0.992833
2446	22	27952442	29457601	450	Colorectal-T2D	-0.220824	0.201711	Colorectal	T2D	0.424252179911255
2465	22	48269178	48977538	487	Colorectal-T2D	-0.0724313	0.667143	Colorectal	T2D	0.818986994586962
953	6	33864263	34979270	279	Colorectal-TC	-0.135168	0.434903	Colorectal	TC	0.648622494851259
954	6	34979271	36346353	409	Colorectal-TC	0.158994	0.393186	Colorectal	TC	0.616562948571429
1327	8	116094204	118300068	637	Colorectal-TC	0.0788229	0.642734	Colorectal	TC	0.802869828502994
1334	8	125453323	126766827	513	Colorectal-TC	0.180098	0.085948	Colorectal	TC	0.254043578231292
1591	11	2477450	3362508	357	Colorectal-TC	-0.269256	0.0954068	Colorectal	TC	0.272426645783133
1830	12	124843769	126079935	478	Colorectal-TC	-0.24105	0.111749	Colorectal	TC	0.302290367029549
2155	17	6305079	7264458	346	Colorectal-TC	0.0804524	0.655816	Colorectal	TC	0.811251393594306
349	2	164702313	165917788	353	Colorectal-TG	0.218916	0.245363	Colorectal	TG	0.477537395296752
1334	8	125453323	126766827	512	Colorectal-TG	0.0692746	0.474447	Colorectal	TG	0.677744289863014
1652	11	64594823	66782661	426	Colorectal-TG	0.103091	0.588432	Colorectal	TG	0.765108341147132
1722	12	3871115	4967643	487	Colorectal-TG	0.216536	0.192677	Colorectal	TG	0.41278214050945
2180	17	40233546	42348003	441	Colorectal-TG	-0.0922168	0.618382	Colorectal	TG	0.786400914146342
221	2	15721704	17241115	599	Colorectal-Urate	0.246641	0.186957	Colorectal	Urate	0.405994917950854
726	4	139553761	141087047	567	Colorectal-Urate	-0.077173	0.68892	Colorectal	Urate	0.834170996517297
931	6	6621938	7808323	628	Colorectal-Urate	-0.229426	0.0810836	Colorectal	Urate	0.244004675778547
959	6	40778402	42103738	569	Colorectal-Urate	0.0674054	0.71375	Colorectal	Urate	0.849074264202601
973	6	55469138	56200985	287	Colorectal-Urate	-0.292542	0.189144	Colorectal	Urate	0.408293319536424
1070	6	163336362	164687462	733	Colorectal-Urate	-0.302302	0.102445	Colorectal	Urate	0.286281012861736
1167	7	97420208	98173564	205	Colorectal-Urate	-0.314364	0.163034	Colorectal	Urate	0.37497100838112
1546	10	88443653	89971628	409	Colorectal-Urate	-0.421768	0.0192709	Colorectal	Urate	0.0975519151456311
1591	11	2477450	3362508	376	Colorectal-Urate	-0.156177	0.368927	Colorectal	Urate	0.597236909655387
1652	11	64594823	66782661	594	Colorectal-Urate	0.143535	0.266584	Colorectal	Urate	0.500168757106873
1654	11	68000950	68887344	318	Colorectal-Urate	0.6232	0.0015713	Colorectal	Urate	0.0174685675906183
1655	11	68887345	69713996	325	Colorectal-Urate	-0.303963	0.0991722	Colorectal	Urate	0.279958771413102
1715	11	132584402	133521642	525	Colorectal-Urate	-0.187879	0.334816	Colorectal	Urate	0.569941437806073
1772	12	56987106	58748139	516	Colorectal-Urate	0.237269	0.0611963	Colorectal	Urate	0.204799427599487
2025	15	39238841	40604780	580	Colorectal-Urate	-0.313521	0.0698966	Colorectal	Urate	0.221937326941748
2108	16	50467034	52041336	601	Colorectal-Urate	-0.152635	0.404801	Colorectal	Urate	0.624743362533294
2141	16	84440155	85146805	498	Colorectal-Urate	-0.229223	0.217681	Colorectal	Urate	0.444048800469484
2174	17	32356062	33614189	634	Colorectal-Urate	-0.167399	0.344056	Colorectal	Urate	0.577190471042471
2191	17	54950108	56245227	597	Colorectal-Urate	0.239019	0.152436	Colorectal	Urate	0.361437609822647
2314	19	33028100	33785835	292	Colorectal-Urate	0.180545	0.288543	Colorectal	Urate	0.523655830838844
2426	21	39252060	40480831	641	Colorectal-Urate	-0.251801	0.12887	Colorectal	Urate	0.329260399412628
349	2	164702313	165917788	359	Colorectal-whr	-0.166301	0.417031	Colorectal	whr	0.634305610851809
931	6	6621938	7808323	609	Colorectal-whr	-0.165267	0.346072	Colorectal	whr	0.579081966623877
953	6	33864263	34979270	287	Colorectal-whr	0.0696689	0.692851	Colorectal	whr	0.836235079166667
1334	8	125453323	126766827	519	Colorectal-whr	0.368588	0.0348414	Colorectal	whr	0.144751441912351
1770	12	54371449	55416802	321	Colorectal-whr	-0.143311	0.384021	Colorectal	whr	0.608782454849498
2201	17	69245591	70495119	540	Colorectal-whr	-0.115564	0.48472	Colorectal	whr	0.684978299186992
2350	20	6128359	7231796	481	Colorectal-whr	0.40813	0.0221647	Colorectal	whr	0.10770432972973
2446	22	27952442	29457601	419	Colorectal-whr	0.654928	0.00071759	Colorectal	whr	0.010084944097035
51	1	58387484	59889045	708	Colorectal-BFP	-0.575145	0.00404648	Colorectal	BFP	0.0339201715755627
249	2	44104111	45189468	461	Colorectal-BFP	-0.0931998	0.650998	Colorectal	BFP	0.808552542162935
349	2	164702313	165917788	374	Colorectal-BFP	-0.223141	0.220318	Colorectal	BFP	0.447585440592131
364	2	180336046	181309939	458	Colorectal-BFP	0.253522	0.228715	Colorectal	BFP	0.459120997690531
462	3	44141694	45844191	589	Colorectal-BFP	0.192938	0.28451	Colorectal	BFP	0.518390381551363
726	4	139553761	141087047	555	Colorectal-BFP	0.153634	0.397504	Colorectal	BFP	0.620367740352976
767	4	184338585	185483262	497	Colorectal-BFP	0.158714	0.391455	Colorectal	BFP	0.614448397350993
953	6	33864263	34979270	296	Colorectal-BFP	0.0113276	0.9538	Colorectal	BFP	0.979027032283465
959	6	40778402	42103738	524	Colorectal-BFP	0.0259529	0.892178	Colorectal	BFP	0.946838203134541
1062	6	155523958	156762740	553	Colorectal-BFP	0.195914	0.255653	Colorectal	BFP	0.489524326845391
1109	7	27351287	28890886	696	Colorectal-BFP	0.75501	0.000145743	Colorectal	BFP	0.00328962771428571
1124	7	44989572	46247335	469	Colorectal-BFP	0.132792	0.508626	Colorectal	BFP	0.704950263157895
1192	7	130418705	131856481	574	Colorectal-BFP	-0.102651	0.592071	Colorectal	BFP	0.767161579025845
1210	7	154407488	155280610	476	Colorectal-BFP	-0.175624	0.336745	Colorectal	BFP	0.571731823510257
1334	8	125453323	126766827	517	Colorectal-BFP	-0.0739838	0.661697	Colorectal	BFP	0.815045631467045
1402	9	76197745	77862308	524	Colorectal-BFP	0.487876	0.0248916	Colorectal	BFP	0.116294625806452
1474	10	7659873	8771920	615	Colorectal-BFP	0.385386	0.0553914	Colorectal	BFP	0.192541
1537	10	79952997	81190573	609	Colorectal-BFP	0.111526	0.457319	Colorectal	BFP	0.665864637252164
1558	10	102509299	104206837	485	Colorectal-BFP	-0.0218589	0.913251	Colorectal	BFP	0.95840978390342
1586	10	133818037	134856054	388	Colorectal-BFP	0.33174	0.0448657	Colorectal	BFP	0.16926900130246
1591	11	2477450	3362508	335	Colorectal-BFP	-0.210477	0.241833	Colorectal	BFP	0.472970600674916
1711	11	128262551	129451784	532	Colorectal-BFP	0.0634599	0.753586	Colorectal	BFP	0.874742788337414
1715	11	132584402	133521642	473	Colorectal-BFP	0.394861	0.0151015	Colorectal	BFP	0.0826224774396642
1770	12	54371449	55416802	315	Colorectal-BFP	0.152852	0.324619	Colorectal	BFP	0.560265960278054
1919	13	103050418	104378435	662	Colorectal-BFP	0.4145	0.0387195	Colorectal	BFP	0.152595217687075
1944	14	33591114	34695195	583	Colorectal-BFP	-0.237985	0.126609	Colorectal	BFP	0.325352058156727
2004	14	99474534	100786189	474	Colorectal-BFP	-0.375043	0.0460065	Colorectal	BFP	0.171832300143266
2141	16	84440155	85146805	445	Colorectal-BFP	-0.550715	0.00334285	Colorectal	BFP	0.0295918843803056
2191	17	54950108	56245227	519	Colorectal-BFP	0.197661	0.1466	Colorectal	BFP	0.353582514338575
2202	17	70495120	71466953	392	Colorectal-BFP	-0.38557	0.0395845	Colorectal	BFP	0.155183145112782
2203	17	71466954	72383472	395	Colorectal-BFP	-0.15374	0.433964	Colorectal	BFP	0.647885400515316
2208	17	76596288	77412786	354	Colorectal-BFP	-0.177892	0.351912	Colorectal	BFP	0.584495873925501
2343	20	60795	884241	359	Colorectal-BFP	0.097706	0.566629	Colorectal	BFP	0.749929355329949
2379	20	41351515	42185671	301	Colorectal-BFP	-0.18381	0.239483	Colorectal	BFP	0.47012965436747
2387	20	49236419	50653620	538	Colorectal-BFP	-0.218157	0.259843	Colorectal	BFP	0.493020888646288
26	1	23907046	25885138	642	HNC-BMI	-0.451693	0.0170297	HNC	BMI	0.0899623665653495
35	1	36855140	38474036	659	HNC-BMI	0.0499212	0.768837	HNC	BMI	0.882588313077939
221	2	15721704	17241115	613	HNC-BMI	0.0759623	0.611605	HNC	BMI	0.782170338484179
251	2	45850048	46499326	445	HNC-BMI	0.201331	0.189147	HNC	BMI	0.408293319536424
295	2	97339302	98989360	293	HNC-BMI	0.443481	0.010167	HNC	BMI	0.0639454016887817
355	2	170865766	171566482	359	HNC-BMI	0.257281	0.137512	HNC	BMI	0.341721738219895
358	2	173287858	174118389	336	HNC-BMI	-0.156572	0.400682	HNC	BMI	0.62227902530515
451	3	31269698	32378805	449	HNC-BMI	-0.044654	0.753782	HNC	BMI	0.874742788337414
551	3	148638309	149998411	550	HNC-BMI	0.183773	0.258998	HNC	BMI	0.492439031693989
585	3	187939200	189451805	588	HNC-BMI	0.184733	0.239405	HNC	BMI	0.47012965436747
736	4	153520884	155044409	569	HNC-BMI	0.4645	0.0268535	HNC	BMI	0.121857396866841
827	5	60930754	62180368	495	HNC-BMI	-0.197679	0.29083	HNC	BMI	0.525246837547627
871	5	115117632	116208000	564	HNC-BMI	-0.15479	0.308407	HNC	BMI	0.543254762837838
898	5	149850204	150981934	536	HNC-BMI	0.0238823	0.886342	HNC	BMI	0.94314024244898
907	5	158484776	159663733	442	HNC-BMI	-0.071883	0.654056	HNC	BMI	0.810420148288973
914	5	166863414	168342743	708	HNC-BMI	-0.0861052	0.488601	HNC	BMI	0.688280393841167
926	6	1380680	2746531	721	HNC-BMI	-0.200604	0.152048	HNC	BMI	0.361174611389522
931	6	6621938	7808323	642	HNC-BMI	0.268377	0.182776	HNC	BMI	0.401212695542473
1020	6	106053916	107309327	636	HNC-BMI	0.344087	0.0365381	HNC	BMI	0.148114466666667
1021	6	107309328	109043244	556	HNC-BMI	0.595399	6.06921e-05	HNC	BMI	0.00177780117640449
1037	6	125365055	127545459	556	HNC-BMI	-0.281019	0.118901	HNC	BMI	0.313223691532258
1070	6	163336362	164687462	741	HNC-BMI	0.0636693	0.65451	HNC	BMI	0.810528743766326
1084	7	6020654	6716905	200	HNC-BMI	-0.223685	0.187749	HNC	BMI	0.407029643835616
1224	8	4273084	4893120	626	HNC-BMI	-0.306319	0.0421831	HNC	BMI	0.162439204874446
1361	9	5437592	6859791	566	HNC-BMI	-0.687668	0.000420852	HNC	BMI	0.00696610262857143
1428	9	104222849	105043411	471	HNC-BMI	-0.251624	0.0844474	HNC	BMI	0.251317776027397
1433	9	109150718	110630150	680	HNC-BMI	-0.288126	0.0649486	HNC	BMI	0.212521790601504
1480	10	13208062	14008135	491	HNC-BMI	-0.426893	0.00770066	HNC	BMI	0.0532509830769231
1561	10	107877788	108725997	305	HNC-BMI	-0.0842376	0.676712	HNC	BMI	0.826421442154567
1567	10	114255955	115588903	643	HNC-BMI	0.173272	0.202924	HNC	BMI	0.425742185840708
1696	11	111117781	112755446	570	HNC-BMI	-0.319467	0.1043	HNC	BMI	0.289112280701754
1701	11	117295642	118901213	762	HNC-BMI	-0.400166	0.0103974	HNC	BMI	0.0647721564285714
1704	11	121208187	122589224	504	HNC-BMI	-0.418768	0.0145984	HNC	BMI	0.0808884777895856
1716	11	133521643	134351064	378	HNC-BMI	-0.278652	0.0413489	HNC	BMI	0.160173227786033
1718	12	60317	1078397	355	HNC-BMI	-0.00215238	0.988151	HNC	BMI	0.994145385535198
1743	12	25058715	25990813	441	HNC-BMI	-0.156121	0.42459	HNC	BMI	0.641127211120765
1768	12	51769420	53039987	702	HNC-BMI	-0.468955	0.0168055	HNC	BMI	0.0893209755351682
1846	13	23729050	24818333	761	HNC-BMI	-0.233287	0.240203	HNC	BMI	0.47118827765237
1852	13	30068526	31433218	637	HNC-BMI	0.142669	0.357315	HNC	BMI	0.587895364468286
1853	13	31433219	32986686	727	HNC-BMI	-0.138433	0.415017	HNC	BMI	0.632903959637321
1854	13	32986687	34722391	670	HNC-BMI	-0.101356	0.456411	HNC	BMI	0.665675372833985
1910	13	91764205	93285142	566	HNC-BMI	-0.0344493	0.839853	HNC	BMI	0.91822049528203
1926	13	109813577	110995432	606	HNC-BMI	-0.306044	0.0786797	HNC	BMI	0.239204638950437
1943	14	32382246	33591113	584	HNC-BMI	-0.479542	0.000175569	HNC	BMI	0.00383019567364017
1966	14	56206431	57460781	726	HNC-BMI	0.212371	0.259253	HNC	BMI	0.492439031693989
2031	15	47693317	49260006	566	HNC-BMI	0.197097	0.27088	HNC	BMI	0.505319613595707
2091	16	11022543	11916631	426	HNC-BMI	-0.113295	0.541387	HNC	BMI	0.72978071820062
2099	16	22667049	24014705	513	HNC-BMI	-0.179619	0.183711	HNC	BMI	0.401816997483221
2110	16	53393883	54866095	699	HNC-BMI	-0.162171	0.093751	HNC	BMI	0.26872881473337
2141	16	84440155	85146805	515	HNC-BMI	-0.440443	0.0100037	HNC	BMI	0.0632042847457627
2147	16	89106305	90292787	397	HNC-BMI	0.11174	0.40046	HNC	BMI	0.62227902530515
2191	17	54950108	56245227	604	HNC-BMI	0.0437414	0.723666	HNC	BMI	0.855599665306122
2202	17	70495120	71466953	450	HNC-BMI	-0.292032	0.0370574	HNC	BMI	0.149317838948995
2204	17	72383473	73741321	471	HNC-BMI	0.0509742	0.746807	HNC	BMI	0.871190478640125
2209	17	77412787	78438332	368	HNC-BMI	0.205324	0.115304	HNC	BMI	0.307045483146067
2217	18	3722829	4603961	427	HNC-BMI	0.109392	0.500572	HNC	BMI	0.697669716118685
2272	18	69311743	70540349	537	HNC-BMI	-0.121983	0.423505	HNC	BMI	0.639859481309765
2295	19	13213187	13968319	244	HNC-BMI	-0.0964542	0.575144	HNC	BMI	0.755936681623393
2445	22	27192924	27952441	627	HNC-BMI	-0.137703	0.330363	HNC	BMI	0.565652241628365
2468	22	50347997	51244236	297	HNC-BMI	0.163137	0.248094	HNC	BMI	0.480096068991098
35	1	36855140	38474036	659	HNC-CHD	-0.321731	0.0515532	HNC	CHD	0.184758107892931
551	3	148638309	149998411	550	HNC-CHD	-0.600269	0.000455535	HNC	CHD	0.00735343495356037
871	5	115117632	116208000	564	HNC-CHD	-0.0198285	0.920054	HNC	CHD	0.96094239295013
926	6	1380680	2746531	721	HNC-CHD	0.0790021	0.469873	HNC	CHD	0.675094467346376
931	6	6621938	7808323	642	HNC-CHD	-0.076633	0.680904	HNC	CHD	0.829106365249883
1020	6	106053916	107309327	636	HNC-CHD	-0.354821	0.0407283	HNC	CHD	0.158121635294118
1021	6	107309328	109043244	556	HNC-CHD	-0.219819	0.263051	HNC	CHD	0.496713613882863
1037	6	125365055	127545459	556	HNC-CHD	-0.109574	0.578121	HNC	CHD	0.757938872014081
1084	7	6020654	6716905	200	HNC-CHD	-0.310337	0.0709388	HNC	CHD	0.223354410144928
1480	10	13208062	14008135	491	HNC-CHD	-0.117814	0.505033	HNC	CHD	0.701840253198294
1696	11	111117781	112755446	570	HNC-CHD	-0.117378	0.480955	HNC	CHD	0.683025489662677
1701	11	117295642	118901213	762	HNC-CHD	-0.194075	0.24455	HNC	CHD	0.476310683601046
1716	11	133521643	134351064	378	HNC-CHD	0.234596	0.246971	HNC	CHD	0.479199
1768	12	51769420	53039987	702	HNC-CHD	-0.739016	0.0002999	HNC	CHD	0.00548576607692308
1846	13	23729050	24818333	761	HNC-CHD	0.121368	0.502355	HNC	CHD	0.699220226908703
1854	13	32986687	34722391	670	HNC-CHD	-0.560287	0.000532348	HNC	CHD	0.0084111
1926	13	109813577	110995432	606	HNC-CHD	0.0564846	0.619217	HNC	CHD	0.787270772494514
1943	14	32382246	33591113	584	HNC-CHD	-0.403162	0.040121	HNC	CHD	0.157050220720721
2031	15	47693317	49260006	566	HNC-CHD	-0.103539	0.588776	HNC	CHD	0.765364762902019
2191	17	54950108	56245227	604	HNC-CHD	0.0944363	0.535468	HNC	CHD	0.724812325545171
2204	17	72383473	73741321	471	HNC-CHD	0.0306315	0.866602	HNC	CHD	0.932206844059406
2209	17	77412787	78438332	368	HNC-CHD	-0.15606	0.292127	HNC	CHD	0.526495049429658
2445	22	27192924	27952441	627	HNC-CHD	0.0660463	0.686233	HNC	CHD	0.832872174581005
583	3	185709997	186602045	388	HNC-Glucose	-0.134302	0.464908	HNC	Glucose	0.67166259684123
931	6	6621938	7808323	627	HNC-Glucose	0.275861	0.102244	HNC	Glucose	0.286281012861736
1021	6	107309328	109043244	551	HNC-Glucose	0.688098	0.000246782	HNC	Glucose	0.00498729204651163
1567	10	114255955	115588903	638	HNC-Glucose	0.248353	0.0562958	HNC	Glucose	0.194517098210736
1704	11	121208187	122589224	499	HNC-Glucose	0.164363	0.420276	HNC	Glucose	0.637196587380052
1854	13	32986687	34722391	658	HNC-Glucose	0.0908454	0.498544	HNC	Glucose	0.695959415261044
2110	16	53393883	54866095	692	HNC-Glucose	0.326369	0.0659886	HNC	Glucose	0.21386959540087
914	5	166863414	168342743	691	HNC-HbA1c	0.0221023	0.902985	HNC	HbA1c	0.953648732023496
931	6	6621938	7808323	627	HNC-HbA1c	0.302678	0.0878848	HNC	HbA1c	0.257000194727987
1433	9	109150718	110630150	672	HNC-HbA1c	-0.104174	0.50795	HNC	HbA1c	0.704562729449322
1567	10	114255955	115588903	638	HNC-HbA1c	0.32237	0.0201492	HNC	HbA1c	0.100647679885057
2141	16	84440155	85146805	496	HNC-HbA1c	-0.0180032	0.925097	HNC	HbA1c	0.963872333931777
2147	16	89106305	90292787	383	HNC-HbA1c	0.367486	0.0219799	HNC	HbA1c	0.107105588795518
2272	18	69311743	70540349	529	HNC-HbA1c	0.118371	0.512751	HNC	HbA1c	0.708835906705539
286	2	79900056	80737811	455	HNC-HDL	-0.146579	0.480537	HNC	HDL	0.68270297493188
583	3	185709997	186602045	356	HNC-HDL	-0.548	0.00935175	HNC	HDL	0.0601051555418719
1084	7	6020654	6716905	144	HNC-HDL	0.307805	0.0936288	HNC	HDL	0.268526162376238
2113	16	57119890	58508978	474	HNC-HDL	-0.37439	0.0411966	HNC	HDL	0.159701912565056
26	1	23907046	25885138	524	HNC-LDL	0.0961116	0.607821	HNC	LDL	0.77984748020654
905	5	156345452	157191081	388	HNC-LDL	-0.289676	0.0744661	HNC	LDL	0.230698898039216
2091	16	11022543	11916631	380	HNC-LDL	-0.327442	0.0763391	HNC	LDL	0.23482717840708
2362	20	17359291	18058524	378	HNC-LDL	0.134872	0.521292	HNC	LDL	0.714515375394322
221	2	15721704	17241115	613	HNC-stroke	0.469967	0.0100128	HNC	stroke	0.0632042847457627
551	3	148638309	149998411	550	HNC-stroke	-0.222225	0.207171	HNC	stroke	0.430525944200877
736	4	153520884	155044409	569	HNC-stroke	-0.0700326	0.732532	HNC	stroke	0.86120466832018
926	6	1380680	2746531	721	HNC-stroke	-0.237956	0.116519	HNC	stroke	0.309333027494908
1567	10	114255955	115588903	643	HNC-stroke	-0.285765	0.108401	HNC	stroke	0.296100603141361
1852	13	30068526	31433218	637	HNC-stroke	0.248127	0.114214	HNC	stroke	0.305646338635198
1926	13	109813577	110995432	606	HNC-stroke	0.0305304	0.848559	HNC	stroke	0.921473270455965
2272	18	69311743	70540349	537	HNC-stroke	-0.140116	0.431366	HNC	stroke	0.646040640068886
221	2	15721704	17241115	613	HNC-T2D	-0.124965	0.484766	HNC	T2D	0.684978299186992
358	2	173287858	174118389	336	HNC-T2D	0.16475	0.397341	HNC	T2D	0.620367740352976
359	2	174118390	174927563	322	HNC-T2D	0.00417411	0.982777	HNC	T2D	0.992759522832817
451	3	31269698	32378805	449	HNC-T2D	-0.267567	0.141182	HNC	T2D	0.346925112158341
551	3	148638309	149998411	550	HNC-T2D	-0.430384	0.0115845	HNC	T2D	0.0693473972445465
585	3	187939200	189451805	588	HNC-T2D	0.155106	0.37659	HNC	T2D	0.602298418860992
736	4	153520884	155044409	569	HNC-T2D	0.0396105	0.844962	HNC	T2D	0.920140323308271
767	4	184338585	185483262	515	HNC-T2D	0.0371387	0.839836	HNC	T2D	0.91822049528203
776	5	1206610	2106885	458	HNC-T2D	0.40245	0.0199224	HNC	T2D	0.10005259518768
898	5	149850204	150981934	536	HNC-T2D	0.188474	0.320303	HNC	T2D	0.556130483516484
914	5	166863414	168342743	708	HNC-T2D	-0.173575	0.350334	HNC	T2D	0.583405134461833
931	6	6621938	7808323	642	HNC-T2D	-0.12213	0.372347	HNC	T2D	0.599120936130824
1020	6	106053916	107309327	636	HNC-T2D	0.501064	0.00118093	HNC	T2D	0.0142531690277778
1021	6	107309328	109043244	556	HNC-T2D	0.422639	0.0094271	HNC	T2D	0.0603843972972973
1037	6	125365055	127545459	556	HNC-T2D	-0.0206023	0.896746	HNC	T2D	0.949774997156783
1070	6	163336362	164687462	741	HNC-T2D	-0.0589515	0.710997	HNC	T2D	0.847445384369287
1433	9	109150718	110630150	680	HNC-T2D	0.410812	0.0045942	HNC	T2D	0.037023429366306
1480	10	13208062	14008135	491	HNC-T2D	-0.111351	0.547849	HNC	T2D	0.73507071263185
1561	10	107877788	108725997	305	HNC-T2D	0.164829	0.428079	HNC	T2D	0.644715166377816
1567	10	114255955	115588903	643	HNC-T2D	-0.487147	8.00387e-08	HNC	T2D	9.94902740930233e-06
1701	11	117295642	118901213	762	HNC-T2D	0.103432	0.492542	HNC	T2D	0.690724579881657
1704	11	121208187	122589224	504	HNC-T2D	-0.415176	0.0314056	HNC	T2D	0.134661840789474
1716	11	133521643	134351064	378	HNC-T2D	-0.474017	0.00865339	HNC	T2D	0.0571783151576293
1718	12	60317	1078397	355	HNC-T2D	-0.0081998	0.96397	HNC	T2D	0.98358895890411
1739	12	20866286	21572252	410	HNC-T2D	-0.594542	0.00633281	HNC	T2D	0.0467033540876945
1768	12	51769420	53039987	702	HNC-T2D	-0.123802	0.497105	HNC	T2D	0.695067168141593
1846	13	23729050	24818333	761	HNC-T2D	0.0876216	0.600161	HNC	T2D	0.774041062082612
1852	13	30068526	31433218	637	HNC-T2D	0.190471	0.258512	HNC	T2D	0.49207600729927
1853	13	31433219	32986686	727	HNC-T2D	-0.224857	0.107256	HNC	T2D	0.295038777660695
1854	13	32986687	34722391	670	HNC-T2D	0.0971357	0.410009	HNC	T2D	0.628760860588235
1910	13	91764205	93285142	566	HNC-T2D	-0.139446	0.420174	HNC	T2D	0.637196587380052
1919	13	103050418	104378435	737	HNC-T2D	-0.01936	0.920431	HNC	T2D	0.960978621145374
1926	13	109813577	110995432	606	HNC-T2D	-0.00446859	0.976081	HNC	T2D	0.988786931027783
1943	14	32382246	33591113	584	HNC-T2D	-0.266437	0.08984	HNC	T2D	0.260526006674082
2031	15	47693317	49260006	566	HNC-T2D	0.152773	0.394813	HNC	T2D	0.617634514851485
2099	16	22667049	24014705	513	HNC-T2D	-0.168055	0.37267	HNC	T2D	0.599332112754159
2110	16	53393883	54866095	699	HNC-T2D	-0.302787	0.00399068	HNC	T2D	0.0335797578387097
2141	16	84440155	85146805	515	HNC-T2D	-0.0435977	0.808825	HNC	T2D	0.902850256904303
2147	16	89106305	90292787	397	HNC-T2D	0.460587	1.87877e-05	HNC	T2D	0.0007653052171875
2191	17	54950108	56245227	604	HNC-T2D	-0.128438	0.410277	HNC	T2D	0.62884487654321
2209	17	77412787	78438332	368	HNC-T2D	0.178901	0.139267	HNC	T2D	0.344797093497864
2272	18	69311743	70540349	537	HNC-T2D	-0.0465431	0.79152	HNC	T2D	0.894912102775369
2445	22	27192924	27952441	627	HNC-T2D	-0.190768	0.231226	HNC	T2D	0.461390112514351
2468	22	50347997	51244236	297	HNC-T2D	-0.445135	0.010776	HNC	T2D	0.0660683034077556
905	5	156345452	157191081	388	HNC-TC	-0.263199	0.0831902	HNC	TC	0.248997533180253
26	1	23907046	25885138	524	HNC-TG	-0.0930807	0.604171	HNC	TG	0.777046767143562
905	5	156345452	157191081	388	HNC-TG	-0.169516	0.340496	HNC	TG	0.574590556921087
2110	16	53393883	54866095	666	HNC-TG	0.0693216	0.686673	HNC	TG	0.833018385760819
221	2	15721704	17241115	599	HNC-Urate	-0.29642	0.070546	HNC	Urate	0.222655474576271
583	3	185709997	186602045	388	HNC-Urate	-0.466721	0.023197	HNC	Urate	0.111064424242424
931	6	6621938	7808323	628	HNC-Urate	-0.192881	0.158756	HNC	Urate	0.370359634899329
1070	6	163336362	164687462	733	HNC-Urate	0.0497465	0.784006	HNC	Urate	0.890978047951177
1567	10	114255955	115588903	639	HNC-Urate	-0.227878	0.183307	HNC	Urate	0.401580965546219
1701	11	117295642	118901213	752	HNC-Urate	0.22803	0.214617	HNC	Urate	0.440903482269504
1846	13	23729050	24818333	748	HNC-Urate	-0.0160241	0.923794	HNC	Urate	0.963098349860056
1852	13	30068526	31433218	625	HNC-Urate	-0.290921	0.108746	HNC	Urate	0.296548976987448
1926	13	109813577	110995432	600	HNC-Urate	0.0815751	0.637305	HNC	Urate	0.799112852198991
1966	14	56206431	57460781	716	HNC-Urate	-0.163604	0.393721	HNC	Urate	0.616845340745192
2110	16	53393883	54866095	693	HNC-Urate	-0.340869	0.0355893	HNC	Urate	0.146342752523659
2141	16	84440155	85146805	498	HNC-Urate	-0.224194	0.233011	HNC	Urate	0.462344359832636
2191	17	54950108	56245227	597	HNC-Urate	-0.259765	0.20367	HNC	Urate	0.426480072289157
2209	17	77412787	78438332	361	HNC-Urate	-0.555909	0.000845151	HNC	Urate	0.0111843079035533
2424	21	37303549	38046449	366	HNC-Urate	0.146881	0.426488	HNC	Urate	0.642876100607112
2445	22	27192924	27952441	620	HNC-Urate	0.00302319	0.987215	HNC	Urate	0.993787393436293
931	6	6621938	7808323	609	HNC-whr	-0.354413	0.0445544	HNC	whr	0.16858246850508
1037	6	125365055	127545459	533	HNC-whr	0.201902	0.162922	HNC	whr	0.37497100838112
585	3	187939200	189451805	570	HNC-BFP	-0.0555863	0.756163	HNC	BFP	0.876460767726161
767	4	184338585	185483262	497	HNC-BFP	0.356168	0.0596543	HNC	BFP	0.200928630620155
914	5	166863414	168342743	670	HNC-BFP	0.0825041	0.587684	HNC	BFP	0.764707855253307
926	6	1380680	2746531	671	HNC-BFP	0.408231	0.0125943	HNC	BFP	0.073534916237402
1021	6	107309328	109043244	526	HNC-BFP	-0.041591	0.802824	HNC	BFP	0.900779930277599
1084	7	6020654	6716905	185	HNC-BFP	0.361582	0.0916423	HNC	BFP	0.264170235489221
1567	10	114255955	115588903	593	HNC-BFP	-0.316613	0.070081	HNC	BFP	0.221937326941748
1577	10	125798320	126875816	475	HNC-BFP	-0.0364907	0.843673	HNC	BFP	0.919889381430364
1697	11	112755447	113889019	444	HNC-BFP	-0.651767	0.00149844	HNC	BFP	0.01694
1704	11	121208187	122589224	463	HNC-BFP	-0.0345885	0.861375	HNC	BFP	0.928703318858561
1715	11	132584402	133521642	473	HNC-BFP	0.340529	0.0361589	HNC	BFP	0.147287365834633
1716	11	133521643	134351064	355	HNC-BFP	-0.0890337	0.595587	HNC	BFP	0.770568391563275
1919	13	103050418	104378435	662	HNC-BFP	-0.129677	0.522037	HNC	BFP	0.714709392125984
1943	14	32382246	33591113	507	HNC-BFP	0.0747924	0.688536	HNC	BFP	0.833951746341463
2048	15	69089816	70767983	519	HNC-BFP	0.310717	0.0844376	HNC	BFP	0.251317776027397
2110	16	53393883	54866095	618	HNC-BFP	0.13763	0.293632	HNC	BFP	0.527566246726396
2141	16	84440155	85146805	445	HNC-BFP	-0.353647	0.0547297	HNC	BFP	0.190876692842809
2191	17	54950108	56245227	519	HNC-BFP	-0.000363716	0.998146	HNC	BFP	0.999295937788018
33	1	34371023	35201626	418	Kidney-BMI	0.15102	0.417765	Kidney	BMI	0.635143288461538
84	1	96147577	97721186	621	Kidney-BMI	0.235284	0.119165	Kidney	BMI	0.313223691532258
98	1	111134063	112489248	745	Kidney-BMI	0.128692	0.242849	Kidney	BMI	0.47423771011236
113	1	154685546	156813845	605	Kidney-BMI	-0.0211529	0.86113	Kidney	BMI	0.928681877559462
122	1	164726580	165553812	500	Kidney-BMI	0.0133864	0.926642	Kidney	BMI	0.963872333931777
195	1	243048004	244723196	535	Kidney-BMI	0.28238	0.0865104	Kidney	BMI	0.254695214906832
212	2	7966710	8978798	408	Kidney-BMI	0.289179	0.0891535	Kidney	BMI	0.259545700167504
252	2	46499327	47320114	439	Kidney-BMI	0.245685	0.0711739	Kidney	BMI	0.223688452409639
263	2	55663337	56394698	297	Kidney-BMI	-0.248056	0.147775	Kidney	BMI	0.355133469124424
271	2	64696090	65938002	469	Kidney-BMI	0.307846	0.0228154	Kidney	BMI	0.110384584059314
286	2	79900056	80737811	467	Kidney-BMI	0.0142246	0.908003	Kidney	BMI	0.95623664754595
352	2	168437446	169224445	340	Kidney-BMI	0.275547	0.0862271	Kidney	BMI	0.254294270701357
399	2	222327714	223353965	390	Kidney-BMI	-0.178471	0.403065	Kidney	BMI	0.623614513353116
424	3	2140012	3128152	677	Kidney-BMI	0.139075	0.294422	Kidney	BMI	0.527894191196699
432	3	9970732	11226367	666	Kidney-BMI	-0.0410682	0.782212	Kidney	BMI	0.890046751472834
440	3	19030989	20754842	544	Kidney-BMI	0.027961	0.856583	Kidney	BMI	0.926005967661692
464	3	47588462	50387742	622	Kidney-BMI	0.239198	0.0777816	Kidney	BMI	0.237582461862917
466	3	51953969	54074844	748	Kidney-BMI	0.150889	0.257755	Kidney	BMI	0.491458104570384
474	3	61277588	62609818	602	Kidney-BMI	-0.309461	0.00787677	Kidney	BMI	0.0536855931764706
481	3	68319771	69784969	640	Kidney-BMI	-0.213292	0.166586	Kidney	BMI	0.380455279894875
552	3	149998412	151131307	435	Kidney-BMI	0.519013	0.00482229	Kidney	BMI	0.0382118845896657
573	3	172004761	173415591	537	Kidney-BMI	0.485736	0.00151664	Kidney	BMI	0.0170425882758621
574	3	173415592	174684707	498	Kidney-BMI	-0.00653532	0.96648	Kidney	BMI	0.984608581477139
585	3	187939200	189451805	588	Kidney-BMI	0.574201	0.000118826	Kidney	BMI	0.00288512827777778
591	3	194217141	195196789	431	Kidney-BMI	-0.174913	0.363878	Kidney	BMI	0.594299656122769
604	4	7135820	7726034	399	Kidney-BMI	-0.0614393	0.701955	Kidney	BMI	0.842279899240856
726	4	139553761	141087047	581	Kidney-BMI	-0.138972	0.340723	Kidney	BMI	0.574590556921087
750	4	168623791	169555114	376	Kidney-BMI	0.799234	1.79951e-11	Kidney	BMI	6.70188938571429e-09
784	5	9203856	10549029	723	Kidney-BMI	0.152111	0.382815	Kidney	BMI	0.60797971672251
872	5	116208001	117348497	430	Kidney-BMI	0.466191	0.00735292	Kidney	BMI	0.0515297377419355
914	5	166863414	168342743	708	Kidney-BMI	0.16998	0.142019	Kidney	BMI	0.347973245300752
930	6	5378214	6621937	780	Kidney-BMI	-0.0916637	0.466884	Kidney	BMI	0.672653544072948
933	6	9020711	10416550	606	Kidney-BMI	0.248712	0.0635013	Kidney	BMI	0.210219541714286
944	6	21295865	22199713	348	Kidney-BMI	0.324685	0.103511	Kidney	BMI	0.288150749599573
1102	7	20122180	21390644	630	Kidney-BMI	0.337678	0.0108004	Kidney	BMI	0.0660954056338028
1110	7	28890887	30175113	703	Kidney-BMI	0.14726	0.451921	Kidney	BMI	0.663003965672482
1111	7	30175114	31730554	664	Kidney-BMI	0.115061	0.486251	Kidney	BMI	0.686704418743229
1129	7	49632427	50894508	542	Kidney-BMI	0.311135	0.0406347	Kidney	BMI	0.157875801639344
1190	7	127903739	128779173	263	Kidney-BMI	0.531866	0.00502829	Kidney	BMI	0.0394248181353383
1191	7	128779174	130418704	538	Kidney-BMI	0.106435	0.493989	Kidney	BMI	0.692195282450954
1192	7	130418705	131856481	618	Kidney-BMI	0.155607	0.284852	Kidney	BMI	0.518544757586327
1225	8	4893121	5566269	555	Kidney-BMI	-0.135173	0.481142	Kidney	BMI	0.683025489662677
1317	8	105370131	106500950	441	Kidney-BMI	-0.554084	0.0013897	Kidney	BMI	0.0161738745535714
1336	8	128073655	129291118	628	Kidney-BMI	0.38449	0.00122034	Kidney	BMI	0.0146272477241379
1453	9	129617772	130902727	403	Kidney-BMI	0.356336	0.0178326	Kidney	BMI	0.092608741434263
1463	9	138995792	140097759	252	Kidney-BMI	0.200606	0.301084	Kidney	BMI	0.534326744724302
1516	10	55867695	57044845	514	Kidney-BMI	-0.131531	0.502144	Kidney	BMI	0.699113168491322
1598	11	7915072	9080939	548	Kidney-BMI	0.321283	0.0380779	Kidney	BMI	0.151389976882129
1603	11	12470450	13364727	467	Kidney-BMI	0.48601	0.000844565	Kidney	BMI	0.0111843079035533
1655	11	68887345	69713996	329	Kidney-BMI	0.373515	0.00621948	Kidney	BMI	0.046063
1701	11	117295642	118901213	762	Kidney-BMI	-0.424783	0.00179741	Kidney	BMI	0.0192042945491803
1709	11	126304241	127306871	597	Kidney-BMI	-0.211486	0.122433	Kidney	BMI	0.318228146560319
1716	11	133521643	134351064	378	Kidney-BMI	0.424326	0.00304833	Kidney	BMI	0.0277867003846154
1718	12	60317	1078397	355	Kidney-BMI	-0.152127	0.24333	Kidney	BMI	0.474643703703704
1830	12	124843769	126079935	557	Kidney-BMI	-0.105179	0.501215	Kidney	BMI	0.698192628907294
1844	13	21540734	22795188	599	Kidney-BMI	0.272913	0.13536	Kidney	BMI	0.338372603068073
1850	13	27392006	28587125	617	Kidney-BMI	0.0309621	0.770588	Kidney	BMI	0.883101482637363
1892	13	74437636	75882384	648	Kidney-BMI	-0.240714	0.18068	Kidney	BMI	0.398895281964437
1915	13	98527336	99402294	464	Kidney-BMI	-0.0728632	0.633572	Kidney	BMI	0.797740740883845
1933	14	20876081	21982654	539	Kidney-BMI	-0.0487802	0.763755	Kidney	BMI	0.880270887759611
1971	14	61652817	62717985	428	Kidney-BMI	0.411519	0.0184859	Kidney	BMI	0.0947743191740413
1979	14	71140427	72665319	595	Kidney-BMI	0.212258	0.121883	Kidney	BMI	0.317273071392911
1980	14	72665320	73373373	387	Kidney-BMI	0.0569504	0.632492	Kidney	BMI	0.79698724262929
1981	14	73373374	74245428	273	Kidney-BMI	0.682396	1.13757e-05	Kidney	BMI	0.000544155044036697
1999	14	94892241	95946792	748	Kidney-BMI	-0.564754	5.28882e-05	Kidney	BMI	0.00162211220470588
2005	14	100786190	102004377	494	Kidney-BMI	0.0838366	0.493665	Kidney	BMI	0.691927233870968
2015	15	26392948	27563172	484	Kidney-BMI	-0.290233	0.0550912	Kidney	BMI	0.191880772745491
2038	15	56322589	57641164	355	Kidney-BMI	-0.188681	0.306763	Kidney	BMI	0.541456425863236
2083	16	5782969	6446081	485	Kidney-BMI	0.0499115	0.648684	Kidney	BMI	0.807024188976378
2103	16	27443062	29043177	430	Kidney-BMI	0.500623	0.00039753	Kidney	BMI	0.00668619812903226
2126	16	73140782	74135275	490	Kidney-BMI	0.182932	0.0975374	Kidney	BMI	0.277315431624864
2134	16	78973581	79662634	549	Kidney-BMI	-0.12065	0.354899	Kidney	BMI	0.585971734093067
2137	16	81437862	82310204	518	Kidney-BMI	-0.0372482	0.775252	Kidney	BMI	0.886069193951348
2138	16	82310205	83077869	631	Kidney-BMI	0.0889817	0.516628	Kidney	BMI	0.711768841521395
2141	16	84440155	85146805	515	Kidney-BMI	-0.299022	0.0473965	Kidney	BMI	0.174894091295117
2154	17	5573785	6305078	411	Kidney-BMI	0.317446	0.0481394	Kidney	BMI	0.176511133333333
2185	17	47516225	48722590	433	Kidney-BMI	-0.515109	1.47781e-05	Kidney	BMI	0.000636369
2190	17	53468007	54950107	559	Kidney-BMI	0.0571014	0.69488	Kidney	BMI	0.837069218295218
2191	17	54950108	56245227	604	Kidney-BMI	-0.0154772	0.882237	Kidney	BMI	0.941166467675941
2201	17	69245591	70495119	575	Kidney-BMI	0.217992	0.20418	Kidney	BMI	0.427119423416199
2204	17	72383473	73741321	471	Kidney-BMI	-0.411657	0.0116446	Kidney	BMI	0.0696149628865979
2239	18	32458908	34153297	660	Kidney-BMI	0.249489	0.137621	Kidney	BMI	0.341721738219895
2241	18	36056933	37679127	516	Kidney-BMI	-0.105551	0.532579	Kidney	BMI	0.72295415412653
2278	18	75240761	76231685	481	Kidney-BMI	0.146923	0.368541	Kidney	BMI	0.597236909655387
2301	19	17750519	18504867	294	Kidney-BMI	-0.194116	0.172324	Kidney	BMI	0.387745700603969
2315	19	33785836	34633274	338	Kidney-BMI	-0.144197	0.343813	Kidney	BMI	0.577059072417123
2344	20	884242	1771285	544	Kidney-BMI	0.076189	0.678894	Kidney	BMI	0.828105164912281
2389	20	51533751	52411532	409	Kidney-BMI	-0.147745	0.363493	Kidney	BMI	0.593936854277656
2395	20	56172844	56951773	401	Kidney-BMI	0.236048	0.149447	Kidney	BMI	0.358260532413793
2403	20	62179242	62963627	289	Kidney-BMI	-0.32102	0.0527809	Kidney	BMI	0.187083353229096
2430	21	43081435	43812791	524	Kidney-BMI	-0.523199	0.00674897	Kidney	BMI	0.0486037701381215
2445	22	27192924	27952441	627	Kidney-BMI	-0.186178	0.132729	Kidney	BMI	0.334161760502173
2446	22	27952442	29457601	450	Kidney-BMI	0.0912288	0.377247	Kidney	BMI	0.602298418860992
2447	22	29457602	30962255	554	Kidney-BMI	-0.125886	0.322038	Kidney	BMI	0.558027960119641
2455	22	37364005	38718589	615	Kidney-BMI	-0.126537	0.315403	Kidney	BMI	0.551109665549598
2461	22	44409534	45170649	485	Kidney-BMI	0.195158	0.135678	Kidney	BMI	0.338967461427887
2467	22	49559208	50347996	470	Kidney-BMI	0.153426	0.307094	Kidney	BMI	0.541673922868741
2468	22	50347997	51244236	297	Kidney-BMI	0.0633019	0.636645	Kidney	BMI	0.799101355320173
98	1	111134063	112489248	745	Kidney-CHD	0.223407	0.180704	Kidney	CHD	0.398895281964437
271	2	64696090	65938002	469	Kidney-CHD	-0.340082	0.0613919	Kidney	CHD	0.205059171428571
335	2	144503689	145977920	366	Kidney-CHD	0.233339	0.156738	Kidney	CHD	0.367625700404858
432	3	9970732	11226367	666	Kidney-CHD	0.0696473	0.625579	Kidney	CHD	0.791534014067427
464	3	47588462	50387742	622	Kidney-CHD	0.716746	2.57567e-05	Kidney	CHD	0.000945742491549296
466	3	51953969	54074844	748	Kidney-CHD	-0.158081	0.371434	Kidney	CHD	0.598847408163265
474	3	61277588	62609818	602	Kidney-CHD	-0.105029	0.467473	Kidney	CHD	0.672925488821419
872	5	116208001	117348497	430	Kidney-CHD	0.118334	0.560411	Kidney	CHD	0.745213709257842
930	6	5378214	6621937	780	Kidney-CHD	-0.330567	0.0645382	Kidney	CHD	0.212036657088847
1056	6	150635316	151629954	616	Kidney-CHD	0.14432	0.320502	Kidney	CHD	0.556290754993342
1102	7	20122180	21390644	630	Kidney-CHD	-0.576611	3.9175e-05	Kidney	CHD	0.00130100923566879
1110	7	28890887	30175113	703	Kidney-CHD	0.129263	0.516725	Kidney	CHD	0.711768841521395
1191	7	128779174	130418704	538	Kidney-CHD	0.125208	0.448911	Kidney	CHD	0.662124916289593
1192	7	130418705	131856481	618	Kidney-CHD	-0.00601058	0.972006	Kidney	CHD	0.986633537473233
1317	8	105370131	106500950	441	Kidney-CHD	0.544046	0.00716992	Kidney	CHD	0.0507245086567164
1453	9	129617772	130902727	403	Kidney-CHD	-0.1502	0.465851	Kidney	CHD	0.672279854414614
1591	11	2477450	3362508	385	Kidney-CHD	0.408279	0.00648801	Kidney	CHD	0.0474988107692308
1595	11	5533058	6180840	424	Kidney-CHD	-0.407822	0.0516288	Kidney	CHD	0.184758107892931
1598	11	7915072	9080939	548	Kidney-CHD	-0.0812289	0.624825	Kidney	CHD	0.79112130888781
1655	11	68887345	69713996	329	Kidney-CHD	-0.231036	0.165671	Kidney	CHD	0.378863418421053
1701	11	117295642	118901213	762	Kidney-CHD	0.208594	0.150298	Kidney	CHD	0.359455500687128
1716	11	133521643	134351064	378	Kidney-CHD	-0.267823	0.201334	Kidney	CHD	0.42363013559322
1823	12	116197676	117091843	390	Kidney-CHD	-0.263354	0.115568	Kidney	CHD	0.307434465306122
1830	12	124843769	126079935	557	Kidney-CHD	0.00316915	0.984503	Kidney	CHD	0.992833
1923	13	107037865	108521978	717	Kidney-CHD	-0.036595	0.847638	Kidney	CHD	0.921473270455965
1981	14	73373374	74245428	273	Kidney-CHD	-0.0779109	0.705848	Kidney	CHD	0.844103548623853
1999	14	94892241	95946792	748	Kidney-CHD	-0.494399	0.00125184	Kidney	CHD	0.0149361413272311
2005	14	100786190	102004377	494	Kidney-CHD	-0.209698	0.16772	Kidney	CHD	0.381737172413793
2076	15	100742118	101550750	405	Kidney-CHD	0.481659	0.0232336	Kidney	CHD	0.11113760587156
2126	16	73140782	74135275	490	Kidney-CHD	0.15753	0.294365	Kidney	CHD	0.527894191196699
2134	16	78973581	79662634	549	Kidney-CHD	-0.0696422	0.651948	Kidney	CHD	0.809161665317781
2137	16	81437862	82310204	518	Kidney-CHD	-0.052871	0.728801	Kidney	CHD	0.858945214285714
2138	16	82310205	83077869	631	Kidney-CHD	0.0316754	0.819877	Kidney	CHD	0.90845559082218
2185	17	47516225	48722590	433	Kidney-CHD	-0.496336	0.00204376	Kidney	CHD	0.0210596139130435
2191	17	54950108	56245227	604	Kidney-CHD	0.00820794	0.950134	Kidney	CHD	0.976542218805441
2201	17	69245591	70495119	575	Kidney-CHD	0.39835	0.0440357	Kidney	CHD	0.167348498396501
2204	17	72383473	73741321	471	Kidney-CHD	-0.394566	0.0352563	Kidney	CHD	0.145754436608558
2322	19	41004106	41733463	274	Kidney-CHD	-0.061686	0.769823	Kidney	CHD	0.882942613726353
2403	20	62179242	62963627	289	Kidney-CHD	-0.41642	0.0347171	Kidney	CHD	0.144350047368421
2445	22	27192924	27952441	627	Kidney-CHD	-0.369313	0.0103832	Kidney	CHD	0.0647721564285714
2446	22	27952442	29457601	450	Kidney-CHD	0.00728925	0.954822	Kidney	CHD	0.97904462300885
212	2	7966710	8978798	405	Kidney-Glucose	-0.417901	0.0402631	Kidney	Glucose	0.157370167466267
352	2	168437446	169224445	337	Kidney-Glucose	0.280956	0.0988463	Kidney	Glucose	0.279341251056911
353	2	169224446	170155561	416	Kidney-Glucose	0.0476805	0.680663	Kidney	Glucose	0.829064974071479
925	6	63979	1380679	644	Kidney-Glucose	-0.0686581	0.658286	Kidney	Glucose	0.813343246328754
1111	7	30175114	31730554	649	Kidney-Glucose	0.0174147	0.926256	Kidney	Glucose	0.963872333931777
1129	7	49632427	50894508	530	Kidney-Glucose	0.183974	0.257109	Kidney	Glucose	0.491409943548387
1192	7	130418705	131856481	590	Kidney-Glucose	0.0637573	0.730115	Kidney	Glucose	0.85957775615263
1463	9	138995792	140097759	247	Kidney-Glucose	0.089214	0.641848	Kidney	Glucose	0.802156153403643
1591	11	2477450	3362508	375	Kidney-Glucose	0.181356	0.167733	Kidney	Glucose	0.381737172413793
1830	12	124843769	126079935	549	Kidney-Glucose	0.394066	0.0431724	Kidney	Glucose	0.16490907956044
1850	13	27392006	28587125	606	Kidney-Glucose	0.0558761	0.665328	Kidney	Glucose	0.817586658496347
1923	13	107037865	108521978	705	Kidney-Glucose	-0.0323505	0.859551	Kidney	Glucose	0.927887973913043
2389	20	51533751	52411532	407	Kidney-Glucose	0.20951	0.300347	Kidney	Glucose	0.533745486707566
98	1	111134063	112489248	729	Kidney-HbA1c	-0.208659	0.24938	Kidney	HbA1c	0.481224026646928
113	1	154685546	156813845	594	Kidney-HbA1c	-0.14179	0.456275	Kidney	HbA1c	0.665675372833985
179	1	230227248	231287764	611	Kidney-HbA1c	-0.134462	0.469158	Kidney	HbA1c	0.674624879205736
212	2	7966710	8978798	405	Kidney-HbA1c	-0.210444	0.278202	Kidney	HbA1c	0.512017376632545
353	2	169224446	170155561	420	Kidney-HbA1c	-0.0162112	0.894889	Kidney	HbA1c	0.948942697986577
464	3	47588462	50387742	604	Kidney-HbA1c	-0.380198	0.0228369	Kidney	HbA1c	0.110384584059314
604	4	7135820	7726034	391	Kidney-HbA1c	0.0342734	0.850016	Kidney	HbA1c	0.921538186278586
914	5	166863414	168342743	691	Kidney-HbA1c	-0.293147	0.0715048	Kidney	HbA1c	0.224323722743682
1111	7	30175114	31730554	649	Kidney-HbA1c	0.363929	0.060943	Kidney	HbA1c	0.204476706563707
1245	8	17947005	18668609	473	Kidney-HbA1c	0.0174066	0.917754	Kidney	HbA1c	0.960684472194339
1591	11	2477450	3362508	375	Kidney-HbA1c	0.113638	0.474103	Kidney	HbA1c	0.677438487804878
1823	12	116197676	117091843	381	Kidney-HbA1c	-0.226866	0.208125	Kidney	HbA1c	0.431576623211447
1824	12	117091844	118256124	562	Kidney-HbA1c	-0.0193187	0.927196	Kidney	HbA1c	0.964050620689655
1923	13	107037865	108521978	705	Kidney-HbA1c	0.0357334	0.827114	Kidney	HbA1c	0.910786144878564
1933	14	20876081	21982654	524	Kidney-HbA1c	0.0185213	0.92222	Kidney	HbA1c	0.962268377026216
1981	14	73373374	74245428	266	Kidney-HbA1c	-0.286885	0.12739	Kidney	HbA1c	0.327009147637795
2005	14	100786190	102004377	485	Kidney-HbA1c	-0.0642636	0.713007	Kidney	HbA1c	0.848771346575342
2103	16	27443062	29043177	420	Kidney-HbA1c	-0.49082	0.00794754	Kidney	HbA1c	0.0538861814824447
2141	16	84440155	85146805	496	Kidney-HbA1c	0.231419	0.16943	Kidney	HbA1c	0.383832356925749
2147	16	89106305	90292787	383	Kidney-HbA1c	-0.204466	0.319784	Kidney	HbA1c	0.555846789473684
2201	17	69245591	70495119	563	Kidney-HbA1c	0.484883	0.0168664	Kidney	HbA1c	0.0894622681586979
2455	22	37364005	38718589	600	Kidney-HbA1c	0.294522	0.012391	Kidney	HbA1c	0.0725917685393258
179	1	230227248	231287764	538	Kidney-HDL	0.00823868	0.948211	Kidney	HDL	0.975881340438129
286	2	79900056	80737811	455	Kidney-HDL	-0.412794	0.0202642	Kidney	HDL	0.101107692631579
466	3	51953969	54074844	659	Kidney-HDL	0.587762	0.00239266	Kidney	HDL	0.023467793358349
1192	7	130418705	131856481	575	Kidney-HDL	0.298151	0.119443	Kidney	HDL	0.313425164569703
1254	8	25859278	26679135	435	Kidney-HDL	0.136785	0.522256	Kidney	HDL	0.714709392125984
2047	15	67396521	69089815	602	Kidney-HDL	-0.417102	0.0379647	Kidney	HDL	0.151389976882129
2137	16	81437862	82310204	470	Kidney-HDL	0.125102	0.479456	Kidney	HDL	0.682267193451569
179	1	230227248	231287764	538	Kidney-LDL	-0.264167	0.163558	Kidney	LDL	0.375368986795775
930	6	5378214	6621937	714	Kidney-LDL	0.284987	0.14032	Kidney	LDL	0.346579099952629
1835	12	129170297	129887418	429	Kidney-LDL	-0.100209	0.615074	Kidney	LDL	0.7835662384559
1850	13	27392006	28587125	543	Kidney-LDL	-0.0716689	0.667288	Kidney	LDL	0.818986994586962
98	1	111134063	112489248	745	Kidney-stroke	-0.168994	0.323793	Kidney	stroke	0.559321099039417
113	1	154685546	156813845	605	Kidney-stroke	-0.539687	0.00374409	Kidney	stroke	0.0322672483636364
424	3	2140012	3128152	677	Kidney-stroke	-0.201447	0.232969	Kidney	stroke	0.462344359832636
474	3	61277588	62609818	602	Kidney-stroke	0.161059	0.353493	Kidney	stroke	0.585145781725888
750	4	168623791	169555114	376	Kidney-stroke	0.732785	5.50974e-08	Kidney	stroke	7.36609855384615e-06
1056	6	150635316	151629954	616	Kidney-stroke	0.460954	0.0167119	Kidney	stroke	0.0890049505617977
1102	7	20122180	21390644	630	Kidney-stroke	-0.508189	0.00378036	Kidney	stroke	0.0325164077960526
1192	7	130418705	131856481	618	Kidney-stroke	-0.191675	0.198227	Kidney	stroke	0.419475
1830	12	124843769	126079935	557	Kidney-stroke	-0.00847048	0.965647	Kidney	stroke	0.984144538311181
1844	13	21540734	22795188	599	Kidney-stroke	-0.0324144	0.852546	Kidney	stroke	0.923193114018692
1923	13	107037865	108521978	717	Kidney-stroke	-0.180505	0.289232	Kidney	stroke	0.523813419847328
2083	16	5782969	6446081	485	Kidney-stroke	0.0820511	0.593268	Kidney	stroke	0.76833068852459
2137	16	81437862	82310204	518	Kidney-stroke	0.316452	0.052362	Kidney	stroke	0.186021526021798
2185	17	47516225	48722590	433	Kidney-stroke	-0.702951	1.26624e-05	Kidney	stroke	0.000579138189473684
2403	20	62179242	62963627	289	Kidney-stroke	0.279886	0.166714	Kidney	stroke	0.380539853829322
2467	22	49559208	50347996	470	Kidney-stroke	-0.312278	0.0986783	Kidney	stroke	0.279320660260586
98	1	111134063	112489248	745	Kidney-T2D	0.639168	2.05374e-05	Kidney	T2D	0.000821224900763359
113	1	154685546	156813845	605	Kidney-T2D	-0.0793343	0.628828	Kidney	T2D	0.793492060019361
157	1	204092538	205009623	478	Kidney-T2D	0.375351	0.0604059	Kidney	T2D	0.203066642553191
212	2	7966710	8978798	408	Kidney-T2D	0.562356	0.00234959	Kidney	T2D	0.0232022
271	2	64696090	65938002	469	Kidney-T2D	0.167731	0.201074	Kidney	T2D	0.423338068631409
335	2	144503689	145977920	366	Kidney-T2D	-0.688349	0.000147037	Kidney	T2D	0.00330452981896552
424	3	2140012	3128152	677	Kidney-T2D	0.24035	0.143937	Kidney	T2D	0.350303465485075
464	3	47588462	50387742	622	Kidney-T2D	0.267734	0.0903733	Kidney	T2D	0.261781325666667
466	3	51953969	54074844	748	Kidney-T2D	0.0552985	0.69801	Kidney	T2D	0.839931719363028
474	3	61277588	62609818	602	Kidney-T2D	0.0546211	0.704351	Kidney	T2D	0.843555759816303
481	3	68319771	69784969	640	Kidney-T2D	-0.238083	0.209409	Kidney	T2D	0.433621336775218
552	3	149998412	151131307	435	Kidney-T2D	0.361568	0.0226671	Kidney	T2D	0.109940706418605
573	3	172004761	173415591	537	Kidney-T2D	0.56962	0.00110427	Kidney	T2D	0.0135474441882353
574	3	173415592	174684707	498	Kidney-T2D	-0.711658	0.000261763	Kidney	T2D	0.00518704
585	3	187939200	189451805	588	Kidney-T2D	0.0167899	0.919002	Kidney	T2D	0.96094239295013
726	4	139553761	141087047	581	Kidney-T2D	-0.330508	0.0876788	Kidney	T2D	0.25676241998877
776	5	1206610	2106885	458	Kidney-T2D	0.151748	0.292837	Kidney	T2D	0.527227941298342
914	5	166863414	168342743	708	Kidney-T2D	0.251241	0.153431	Kidney	T2D	0.362472179347826
930	6	5378214	6621937	780	Kidney-T2D	0.165879	0.205413	Kidney	T2D	0.428238057576969
933	6	9020711	10416550	606	Kidney-T2D	0.00137623	0.992602	Kidney	T2D	0.996401923772859
944	6	21295865	22199713	348	Kidney-T2D	0.202946	0.170473	Kidney	T2D	0.384967
1056	6	150635316	151629954	616	Kidney-T2D	0.236384	0.157595	Kidney	T2D	0.36873202153432
1102	7	20122180	21390644	630	Kidney-T2D	0.226123	0.186238	Kidney	T2D	0.405446735699374
1111	7	30175114	31730554	664	Kidney-T2D	0.035825	0.810466	Kidney	T2D	0.903341661393758
1122	7	42494807	43448815	369	Kidney-T2D	0.2333	0.0792728	Kidney	T2D	0.240167564904126
1191	7	128779174	130418704	538	Kidney-T2D	0.172166	0.25859	Kidney	T2D	0.49207600729927
1192	7	130418705	131856481	618	Kidney-T2D	-0.194544	0.153491	Kidney	T2D	0.362472179347826
1245	8	17947005	18668609	482	Kidney-T2D	0.399872	0.00776873	Kidney	T2D	0.0535062191304348
1317	8	105370131	106500950	441	Kidney-T2D	0.112842	0.49805	Kidney	T2D	0.695642298419502
1336	8	128073655	129291118	628	Kidney-T2D	0.577086	2.38321e-05	Kidney	T2D	0.000893960930935252
1463	9	138995792	140097759	252	Kidney-T2D	-0.2815	0.0308842	Kidney	T2D	0.133303161258278
1591	11	2477450	3362508	385	Kidney-T2D	-0.688508	4.60248e-15	Kidney	T2D	3.99955512e-12
1598	11	7915072	9080939	548	Kidney-T2D	0.434577	0.00455018	Kidney	T2D	0.0367823853023256
1603	11	12470450	13364727	467	Kidney-T2D	-0.170563	0.292466	Kidney	T2D	0.526923885279889
1655	11	68887345	69713996	329	Kidney-T2D	-0.0605078	0.635504	Kidney	T2D	0.798438037590361
1678	11	93576642	94384535	308	Kidney-T2D	0.271647	0.206644	Kidney	T2D	0.429705947368421
1701	11	117295642	118901213	762	Kidney-T2D	0.226863	0.0828059	Kidney	T2D	0.248274849108683
1709	11	126304241	127306871	597	Kidney-T2D	-0.0945737	0.586838	Kidney	T2D	0.764179153846154
1716	11	133521643	134351064	378	Kidney-T2D	0.178846	0.337192	Kidney	T2D	0.572034298536585
1718	12	60317	1078397	355	Kidney-T2D	-0.215806	0.190068	Kidney	T2D	0.409236569777044
1830	12	124843769	126079935	557	Kidney-T2D	-0.223638	0.120044	Kidney	T2D	0.314527344723618
1844	13	21540734	22795188	599	Kidney-T2D	0.0659426	0.713235	Kidney	T2D	0.848848959141748
1850	13	27392006	28587125	617	Kidney-T2D	-0.0175733	0.912739	Kidney	T2D	0.95840978390342
1892	13	74437636	75882384	648	Kidney-T2D	-0.194022	0.290624	Kidney	T2D	0.525056665280665
1923	13	107037865	108521978	717	Kidney-T2D	0.491012	0.00276095	Kidney	T2D	0.0260318142857143
1933	14	20876081	21982654	539	Kidney-T2D	0.0250663	0.88802	Kidney	T2D	0.944155032626427
1980	14	72665320	73373373	387	Kidney-T2D	0.191005	0.128908	Kidney	T2D	0.329260399412628
1981	14	73373374	74245428	273	Kidney-T2D	0.991691	1.15347e-06	Kidney	T2D	9.25260396923077e-05
1999	14	94892241	95946792	748	Kidney-T2D	-0.387412	0.013498	Kidney	T2D	0.0764153876221498
2005	14	100786190	102004377	494	Kidney-T2D	0.0962896	0.460059	Kidney	T2D	0.668378432432432
2038	15	56322589	57641164	355	Kidney-T2D	0.177427	0.411291	Kidney	T2D	0.629915513656388
2083	16	5782969	6446081	485	Kidney-T2D	-0.214615	0.132723	Kidney	T2D	0.334161760502173
2103	16	27443062	29043177	430	Kidney-T2D	0.786983	0.000332098	Kidney	T2D	0.00583016488888889
2126	16	73140782	74135275	490	Kidney-T2D	-0.0194086	0.885672	Kidney	T2D	0.942980322580645
2134	16	78973581	79662634	549	Kidney-T2D	-0.0880729	0.520972	Kidney	T2D	0.71426453010781
2137	16	81437862	82310204	518	Kidney-T2D	0.511819	0.0001215	Kidney	T2D	0.00290088865753425
2138	16	82310205	83077869	631	Kidney-T2D	0.192604	0.198947	Kidney	T2D	0.420303751215559
2141	16	84440155	85146805	515	Kidney-T2D	-0.0105416	0.947289	Kidney	T2D	0.975541150701165
2154	17	5573785	6305078	411	Kidney-T2D	0.216114	0.237468	Kidney	T2D	0.468689657077971
2185	17	47516225	48722590	433	Kidney-T2D	-0.355931	0.0200498	Kidney	T2D	0.100325966602687
2191	17	54950108	56245227	604	Kidney-T2D	0.127584	0.342872	Kidney	T2D	0.576502614640439
2239	18	32458908	34153297	660	Kidney-T2D	0.0269741	0.875167	Kidney	T2D	0.936206588307692
2301	19	17750519	18504867	294	Kidney-T2D	-0.00546883	0.97862	Kidney	T2D	0.990817938640777
2315	19	33785836	34633274	338	Kidney-T2D	-0.372783	0.0256232	Kidney	T2D	0.118334246944198
2389	20	51533751	52411532	409	Kidney-T2D	0.0922933	0.636889	Kidney	T2D	0.799112852198991
2395	20	56172844	56951773	401	Kidney-T2D	0.000305216	0.998512	Kidney	T2D	0.999312638003839
2403	20	62179242	62963627	289	Kidney-T2D	0.109112	0.487586	Kidney	T2D	0.687699380578848
2430	21	43081435	43812791	524	Kidney-T2D	-0.0950282	0.57631	Kidney	T2D	0.756706204986149
2445	22	27192924	27952441	627	Kidney-T2D	-0.216323	0.121063	Kidney	T2D	0.315769125562781
2446	22	27952442	29457601	450	Kidney-T2D	0.491633	2.0084e-06	Kidney	T2D	0.000141510778378378
2447	22	29457602	30962255	554	Kidney-T2D	0.439762	0.000778986	Kidney	T2D	0.0106047859112272
2461	22	44409534	45170649	485	Kidney-T2D	0.0471544	0.775351	Kidney	T2D	0.886069193951348
2467	22	49559208	50347996	470	Kidney-T2D	0.31177	0.061011	Kidney	T2D	0.204501652793834
2468	22	50347997	51244236	297	Kidney-T2D	-0.36806	0.0261744	Kidney	T2D	0.119923832688928
1453	9	129617772	130902727	321	Kidney-TC	-0.0226505	0.912948	Kidney	TC	0.95840978390342
1591	11	2477450	3362508	357	Kidney-TC	0.0684435	0.653649	Kidney	TC	0.810420148288973
1835	12	129170297	129887418	431	Kidney-TC	-0.0488673	0.797815	Kidney	TC	0.898614318790497
179	1	230227248	231287764	538	Kidney-TG	-0.152621	0.272167	Kidney	TG	0.506632894680471
1245	8	17947005	18668609	456	Kidney-TG	-0.010939	0.941641	Kidney	TG	0.972028543654722
2315	19	33785836	34633274	303	Kidney-TG	0.41988	0.033744	Kidney	TG	0.141659594202899
2430	21	43081435	43812791	473	Kidney-TG	-0.222604	0.283335	Kidney	TG	0.517990424263675
113	1	154685546	156813845	594	Kidney-Urate	0.00988675	0.94004	Kidney	Urate	0.970760261437909
212	2	7966710	8978798	405	Kidney-Urate	-0.117383	0.563196	Kidney	Urate	0.748153871082803
353	2	169224446	170155561	421	Kidney-Urate	-0.125709	0.451293	Kidney	Urate	0.662809199324324
431	3	8664893	9970731	662	Kidney-Urate	0.684277	0.00079262	Kidney	Urate	0.0107343394285714
464	3	47588462	50387742	604	Kidney-Urate	0.315501	0.107314	Kidney	Urate	0.295038777660695
466	3	51953969	54074844	729	Kidney-Urate	0.209194	0.118596	Kidney	Urate	0.31278197875569
726	4	139553761	141087047	567	Kidney-Urate	0.477137	0.00923722	Kidney	Urate	0.0595338258096415
934	6	10416551	11790671	638	Kidney-Urate	0.0807101	0.694876	Kidney	Urate	0.837069218295218
1111	7	30175114	31730554	653	Kidney-Urate	-0.133456	0.495057	Kidney	Urate	0.693319150684932
1453	9	129617772	130902727	390	Kidney-Urate	-0.131852	0.489923	Kidney	Urate	0.688330873383621
1591	11	2477450	3362508	376	Kidney-Urate	-0.0495466	0.768056	Kidney	Urate	0.882112329515419
1655	11	68887345	69713996	325	Kidney-Urate	-0.144813	0.400691	Kidney	Urate	0.62227902530515
1701	11	117295642	118901213	752	Kidney-Urate	-0.0998359	0.523021	Kidney	Urate	0.715380769674711
1933	14	20876081	21982654	525	Kidney-Urate	-0.644673	0.000427843	Kidney	Urate	0.00703714006940063
1999	14	94892241	95946792	732	Kidney-Urate	-0.220909	0.136338	Kidney	Urate	0.339802261950287
2038	15	56322589	57641164	355	Kidney-Urate	-0.198081	0.350846	Kidney	Urate	0.583512294736842
2134	16	78973581	79662634	538	Kidney-Urate	-0.246443	0.156829	Kidney	Urate	0.367673743705036
2137	16	81437862	82310204	510	Kidney-Urate	0.0527086	0.759086	Kidney	Urate	0.877793663414634
2141	16	84440155	85146805	498	Kidney-Urate	0.0395325	0.810478	Kidney	Urate	0.903341661393758
2190	17	53468007	54950107	556	Kidney-Urate	-0.150723	0.425007	Kidney	Urate	0.641571076433121
2191	17	54950108	56245227	597	Kidney-Urate	-0.554695	0.00128944	Kidney	Urate	0.0153146700683371
2301	19	17750519	18504867	284	Kidney-Urate	0.221655	0.22412	Kidney	Urate	0.453294400310318
2394	20	55448076	56172843	422	Kidney-Urate	0.345901	0.102455	Kidney	Urate	0.286281012861736
2403	20	62179242	62963627	284	Kidney-Urate	-0.1011	0.607879	Kidney	Urate	0.77984748020654
2445	22	27192924	27952441	620	Kidney-Urate	0.130571	0.436262	Kidney	Urate	0.649534571102227
2461	22	44409534	45170649	476	Kidney-Urate	-0.121089	0.539904	Kidney	Urate	0.728534444386963
466	3	51953969	54074844	668	Kidney-whr	-0.0846212	0.622194	Kidney	whr	0.788747754923414
2201	17	69245591	70495119	540	Kidney-whr	-0.0956736	0.633463	Kidney	whr	0.797740740883845
2315	19	33785836	34633274	305	Kidney-whr	0.206206	0.225726	Kidney	whr	0.455118083526682
2446	22	27952442	29457601	419	Kidney-whr	0.268189	0.0260209	Kidney	whr	0.119535658678414
33	1	34371023	35201626	407	Kidney-BFP	0.0873656	0.653988	Kidney	BFP	0.810420148288973
113	1	154685546	156813845	589	Kidney-BFP	-0.00559164	0.975313	Kidney	BFP	0.988585144245723
195	1	243048004	244723196	532	Kidney-BFP	-0.385599	0.0172141	Kidney	BFP	0.0906830466666667
361	2	176734751	178149981	569	Kidney-BFP	0.086377	0.668143	Kidney	BFP	0.819307996707432
424	3	2140012	3128152	641	Kidney-BFP	-0.127283	0.447581	Kidney	BFP	0.66110122776204
432	3	9970732	11226367	641	Kidney-BFP	-0.0872027	0.573726	Kidney	BFP	0.755406
464	3	47588462	50387742	583	Kidney-BFP	-0.371732	0.0580466	Kidney	BFP	0.197701071232877
474	3	61277588	62609818	570	Kidney-BFP	0.0137412	0.930434	Kidney	BFP	0.966006148148148
552	3	149998412	151131307	420	Kidney-BFP	-0.101253	0.507513	Kidney	BFP	0.704143901543374
574	3	173415592	174684707	483	Kidney-BFP	0.294866	0.114251	Kidney	BFP	0.305646338635198
585	3	187939200	189451805	570	Kidney-BFP	-0.276486	0.0997231	Kidney	BFP	0.280905588006483
604	4	7135820	7726034	378	Kidney-BFP	-0.390658	0.0403131	Kidney	BFP	0.157447568089888
726	4	139553761	141087047	555	Kidney-BFP	0.144223	0.397673	Kidney	BFP	0.620367740352976
914	5	166863414	168342743	670	Kidney-BFP	-0.0555795	0.692853	Kidney	BFP	0.836235079166667
1192	7	130418705	131856481	574	Kidney-BFP	-0.393326	0.0347052	Kidney	BFP	0.144350047368421
1498	10	30000224	30919469	441	Kidney-BFP	-0.155933	0.451435	Kidney	BFP	0.662809199324324
1591	11	2477450	3362508	335	Kidney-BFP	-0.148525	0.362823	Kidney	BFP	0.593213898400753
1709	11	126304241	127306871	541	Kidney-BFP	0.0281307	0.873488	Kidney	BFP	0.935414083367556
1716	11	133521643	134351064	355	Kidney-BFP	0.155679	0.361776	Kidney	BFP	0.591873255098839
[truncated: 3,216 more rows]
