# Supplementary material for: Profiling the Onco-metabolic Nexus and Improving Cancer Risk Prediction Performance: A Large-scale Cohort and Genome-Wide Pleiotropic Analysis
Source: Cancer Res Commun. 2026 May 8;6(5):1071–82. doi: 10.1158/2767-9764.CRC-26-0099 (PMC13153864; doi:10.1158/2767-9764.CRC-26-0099)
Supplement: Supplementary Table S12 — GenomicSEM Results for Metabolic Traits. [file crc-26-0099_supplementary_table_s12_suppst12.xlsx]

## Sheet: Sheet1
Supplementary Table S12. GenomicSEM Results for Metabolic Traits.
lhs	op	rhs	Unstand_Est	Unstand_SE	STD_Genotype	STD_Genotype_SE	STD_All	p_value
F1	=~	CHD	0.162833479252684	0.00851076470608178	0.497127868391773	0.0259832272604797	0.497127711961797	1.35033196777728e-81
F1	=~	stroke	0.14253463356726	0.00748972983657263	0.572753440163461	0.0300963248639319	0.572753029017525	9.50161944827476e-81
F1	=~	T2D	0.389128655610658	0.0152383402559775	0.852202589801877	0.0333723849107324	0.852202922038498	7.82380536593923e-144
F2	=~	BMI	0.337575462307492	0.0123135024390046	0.81811570684546	0.0298418560449565	0.818115799970675	1.8138511421318e-165
F2	=~	whr	0.0520788792344875	0.00662049716948292	0.210969649166643	0.0268193826117593	0.210969815531019	3.65256478873031e-15
F2	=~	BFP	-0.356043	0.0155927504510695	-0.790349	0.0346129862478358	-0.790349	2.11277588574948e-115
F3	=~	HDL	-0.187208	0.0101525901723064	-0.72788	0.0394742826432088	-0.72788	6.34586346074224e-76
F3	=~	LDL	0.051509935832811	0.00968631700948282	0.204638724185523	0.0384819163300748	0.204639350909424	1.05027085556948e-07
F3	=~	TC	0.0347099284093649	0.00994681828628223	0.128575112514928	0.0368456920856323	0.128575427039778	0.0004838329603082
F3	=~	TG	0.199129374972873	0.011787829562333	0.777830763309893	0.0460452477380369	0.777830032624326	5.08375932608007e-64
F4	=~	HbA1c	0.0978497562414471	0.0125338914812506	0.308924078032387	0.0395710840818238	0.308924068914227	5.86518488666953e-15
F4	=~	Glucose	0.0313777528029416	0.00829147624802938	0.117680399340577	0.0310964965573538	0.117680507735145	0.000154117944899572
F4	=~	Urate	0.144575639544324	0.0162475619255752	0.46461826196104	0.0522142855395915	0.464618779611297	5.67098455462366e-19
F1	~~	F2	0.675473757289697	0.0288767043894127	0.67547375917999	0.028876706217457	0.67547375917999	5.19743697638589e-121
F2	~~	F3	0.480958872296898	0.0360845596368423	0.480960169161765	0.0360847177207196	0.480960169161765	1.57702200618062e-40
F1	~~	F3	0.658517057695052	0.0516306793615733	0.658518687897075	0.0516308312906004	0.658518687897075	2.94728231697753e-37
F3	~~	F4	-0.952066	0.133235630209799	-0.952072	0.13323629400796	-0.952072	8.95161727813793e-13
F1	~~	F4	-1	0.115347378014252	-1	0.115347359495713	-1	4.34157338367083e-18
F2	~~	F4	-0.754668	0.0895963799481977	-0.754668	0.089596454814255	-0.754668	3.67052452062209e-17
CHD	~~	CHD	0.0807732247240247	0.00664177340924859	0.752864511803519	0.0619060354700068	0.752864037999628	4.98997024426815e-34
stroke	~~	stroke	0.0416146069459559	0.00416295400809265	0.671954932464584	0.0672196485990141	0.67195396775125	1.58017588060193e-23
T2D	~~	T2D	0.0570763915957318	0.0111869268876649	0.27374996622266	0.0536549618090885	0.273750179669046	3.35973112100036e-07
BMI	~~	BMI	0.0563023616591655	0.00873775607924131	0.330686462554983	0.0513201810339036	0.330686537838343	1.16693761391287e-10
whr	~~	whr	0.0582252106869121	0.00512394777505637	0.955490229991995	0.084085348174953	0.955491736934808	6.36560641081636e-30
BFP	~~	BFP	0.0761730945283338	0.0103781084890762	0.375348199872936	0.0511388062515083	0.375348522451618	2.13935776140066e-13
HDL	~~	HDL	0.0311028931448706	0.00811500957483178	0.470190276216435	0.12267703630526	0.470190761243773	0.000126712987450937
LDL	~~	LDL	0.0607048113374955	0.0091110901366786	0.958116867417811	0.143802865991447	0.958122736059369	2.68771585794628e-11
TC	~~	TC	0.0716727290379213	0.00957715907314361	0.983463547991128	0.131414510787302	0.983468359561539	7.22505478887723e-14
TG	~~	TG	0.0258862982840441	0.00843358732878016	0.394981182429149	0.128680714619991	0.394980440347639	0.00214468311515825
HbA1c	~~	HbA1c	0.0907518701623141	0.00969890482235948	0.904565973043561	0.0966733281045414	0.904565919645478	8.20954096540002e-21
Glucose	~~	Glucose	0.070110774047888	0.00738171093187014	0.986149481427996	0.10382818604941	0.986151298099198	2.14159465855922e-21
Urate	~~	Urate	0.0759249873266912	0.00804928065797175	0.784127642374017	0.0831303747167609	0.784129389632509	4.0035906764871e-21
F1	~~	F1	1		1		1	NA
F2	~~	F2	1		1		1	NA
F3	~~	F3	1		1		1	NA
F4	~~	F4	1		1		1	NA
