# Supplementary material for: Profiling the Onco-metabolic Nexus and Improving Cancer Risk Prediction Performance: A Large-scale Cohort and Genome-Wide Pleiotropic Analysis
Source: Cancer Res Commun. 2026 May 8;6(5):1071–82. doi: 10.1158/2767-9764.CRC-26-0099 (PMC13153864; doi:10.1158/2767-9764.CRC-26-0099)
Supplement: Supplementary Table S13 — Model fit indices of the genomic structural equation model. [file crc-26-0099_supplementary_table_s13_suppst13.xlsx]

## Sheet: Sheet1
Supplementary Table S15. Model fit indices of the genomic structural equation model.
Model	chisq	df	p_chisq	AIC	CFI	SRMR
adi	1.28	2	0.53	17.28	1	3.62e-02
dis	NA	0	NA	NA	1	1.67e-09
fat	1.53	2	0.47	21.77	1	1.52e-03
metab	1.44	2	0.49	13.4	1	1.61e-05
