# Supplementary material for: Profiling the Onco-metabolic Nexus and Improving Cancer Risk Prediction Performance: A Large-scale Cohort and Genome-Wide Pleiotropic Analysis
Source: Cancer Res Commun. 2026 May 8;6(5):1071–82. doi: 10.1158/2767-9764.CRC-26-0099 (PMC13153864; doi:10.1158/2767-9764.CRC-26-0099)
Supplement: Supplementary Table S15 — Comparison of Model Predictive Performance with and without Metabolic Factors Using Nagelkerke's R². [file crc-26-0099_supplementary_table_s15_suppst15.xlsx]

## Sheet: Sheet1
Supplementary Table S14. Comparison of Model Predictive Performance with and without Metabolic Factors Using Nagelkerke's R².
outcome	exposure	beta	se	OR	lowCI	highCI	Z	P	rawr2	newr2	r2test
crc	all	3.40304537826474	0.538140553457382	30.055491156019	10.4676536072629	86.297520200971	6.32371107585416	2.55354985028759e-10	0.0302503139526079	0.0304588822413568	2.55643373629665e-246
mm	all	2.29160150784991	0.536320766659578	9.89076514190535	3.45704025443305	28.297973958181	4.27281889926233	1.93017218321683e-05	0.0106714535216338	0.0114853318647565	3.87631053149615e-295
lc	all	3.08067	0.783595893966174	21.7730330949812	4.68714773167367	101.141461138855	3.93145524854293	8.44332146497583e-05	0.0543760828551624	0.0548305012309294	8.80629150617288e-277
lym	all	2.59537183064729	0.673958198443405	13.4015695493656	3.57660405309989	50.2158091083129	3.85093888113779	0.000117665863850396	0.0222853478648412	0.0226150017829595	8.22414045073869e-242
kc	all	6.0329881428312	1.75346656159702	416.959103076108	13.4125881759993	12962.069017308	3.44060632518506	0.000580412341776575	0.0277326455594665	0.0315989996215071	0
hnc	all	-4.47498	2.99079898402787	0.0113904737723818	3.24132290134511e-05	4.00277592539378	-1.49625	0.134588961206467	0.0150900283201092	0.0162440139879021	1.49805083922851e-256
sc	all	3.78866055169667	5.26192163549013	44.1971607986877	0.00146675052259479	1331780.00796575	0.7200146285234	0.471515988787199	0.0340410039111932	0.0343299558702106	1.95956882055104e-247
lic	all	7.77803801558179	1.90710312619374	2387.58581599648	56.8329286920452	100303.928724783	4.07845695848942	4.53355931758141e-05	0.0506632784359296	0.052183442590817	2.57153868929691e-259
panc	all	0.55969064149669	0.0859097278418737	1.75013099863501	1.4789133201219	2.07108724406561	6.51486921861587	7.27530171775353e-11	0.0592817410496016	0.0593649750739492	1.23225821270105e-298
pc	all	0.421487411947274	0.0856285551698705	1.52422702384433	1.28872768866403	1.80276100269543	4.9222763494155	8.55433002725245e-07	0.0568862721399576	0.0570483086038043	0
blc	all	2.63908397736148	1.7175498208927	14.0003730734179	0.483205296274696	405.646311632012	1.53653998577451	0.124405998739081	0.0532435111373366	0.0560668817770309	0
bc	all	1.42599236249533	0.133267701538179	4.16198599291198	3.20524223378425	5.40431148155197	10.7002097735347	1.01548064532315e-26	0.00893200007600959	0.00925332562966011	0
oc	all	4.46534970750615	2.75531048043805	86.9514317918624	0.392562768754309	19259.4715862797	1.62063395004262	0.105096166650349	0.0110648241595918	0.0114664302837034	5.93565561036389e-301
cec	all	3.85514251754952	14.6840421787722	47.2353483276872	1.49609124462761e-11	149133827208066	0.262539597109211	0.792905461566141	0.0371639381459924	0.0409246606559416	4.12530349140689e-276
